# Supplementary material for: Genome-wide analysis and identification of the low potassium stress responsive gene SiMYB3 in foxtail millet (Setariaitalica L.)
Source: BMC Genomics. 2019 Feb 15;20:136. doi: 10.1186/s12864-019-5519-2 (PMC6377754; doi:10.1186/s12864-019-5519-2)
Supplement: Supplementary file 1 — Table S1. List of the primers used in qRT-PCR analyses. Table S2. List of all genes showing transcriptional changes during K + −deficiency. Table S3. The differentially expressed genes (1982 genes) for the K+ deficient stress in foxtail millet. Table S4. Gene ontology (GO) classification of the differentially expressed genes. Table S5. Detail of differentially expressed transcription factors. Table S6. List of 248 differentially expressed genes common for potassium deprivation among millet, rice and Arabidopsis. Table S7. List of 1734 specifically expressed genes in foxtail millet for potassium deprivation. (XLSX 3089 kb) [file 12864_2019_5519_MOESM1_ESM.xlsx]

## Sheet: supplementary table 1
Supplementary Table 1. Primers used in qRT-PCR analysis
geneID	Forward primer sequence (5'–3')			Reverse primer sequence (5'–3')
Si034300m.g	GCAATCGTCTACCACAGTTTCA			CTCCTTGCATGAAGTTCTTCCT
Si026237m.g	GACTTCAAGCGGCACTGC			TGCTCGTCGTAGGTGATGA
Si017684m.g	CTGTTCGGCTCGCTCTCA			GTGCGGTGGTTCTTGTCG
Si028369m.g	TCCGTTTCGGTTGGAGTATT			TCCGCTAAGCAAGACTTCCT
Si039744m.g	CTCGCCTTCACCTGGACA			CCCACAGCACGCTCATTA
Si037448m.g	TCGACTGGATCTCCTTCACCTA			GACGAACTTGAGCGAGGAGAT
Si021615m.g	TGCCCAAGGTATTCAGCTACTT			CGAGT ACTGCCGCGA TGTA
Si010410m.g	CTGCAACGGTCTGAAGAGGA			CGATGAATGGATAGCTCAGCA
Si004745m.g	GCCGCCGAGGACTACTTC			ATCGAACGGGTGTGGGAT
Si012660m.g	AACTGAACGCCGCTTCATC			GCTGCTCTCTGCTAGCATGTC
Si027578m.g	TCTTTGAGATCATTACCGGCA			ATCTCAA GAACATCCGCCAT
Si030750m.g	CTCGCATTCCGTCGTCAC			CCAGGAGCCACTTCACCA
Si035143m.g	CCAACAGCACCACCTTCG			GAGCAGGAACAGCGTGTTG
Si034826m.g	AGCAAGTGGACGCTGTGC			CACGGTGAGGAGGATGGA
Si022572m.g	CCTGAACGACCAAACGATG			CGCTCCTTGCTCTCCACT
Si035675m.g	GCCAGCCACAATGAATGC			GATTCTCCATCCGCATCTTGTA
Si033990m.g	CTGCTTCCTCCACCACAACT			GCACCGG AAGCTCTGGT A
Si008567m.g	AGAGGCAGACCAGGAAGAGATT			TGGGCATAACAAAGGCTCA
Si001873m.g(SiActin)	GGCAAACAGGGAGAAGATGA			GAGGTTGTCGGTAAGGTCACG

## Sheet: S T2
Supplementary Table 2. All genes showing transcriptional changes during K+-deficiency
geneID	geneLength	SETewfTBRdowndownPEI_1Expression	SETewfTdownRdowndownPEI_12Expression	SETewfTBRdowndownPEI_1RPKM	SETewfTdownRdowndownPEI_12RPKM	log2 Rdowntio(SETewfTBRdowndownPEI_1/SETewfTdownRdowndownPEI_12)	downupReguldowntion(SETewfTBRdowndownPEI_1/SETewfTdownRdowndownPEI_12)	Pvdownlue	FDR
Si003551m.g	552	0	35	0	4.38092	-12.097	down	3.24324e-09	2.85965e+08
Si012665m.g	222	0	11	0	3.42355	-11.7413	down	0.0023497	0.00809722
Si040813m.g	450	0	22	0	3.3779	-11.7219	down	4.84356e-06	2.85344e-05
Si039275m.g	189	0	9	0	3.29016	-11.6839	down	0.0072335	0.0218352
Si003039m.g	1110	0	49	0	3.05007	-11.5746	down	1.23773e-12	1.5041e+11
Si020360m.g	232	0	10	0	2.97816	-11.5402	down	0.0041227	0.0133525
Si035043m.g	1933	0	74	0	2.64507	-11.3691	down	9.73696e+19	1.77719e+17
Si038403m.g	550	0	21	0	2.63811	-11.3653	down	8.4983e-06	4.8389e-05
Si023857m.g	430	0	16	0	2.57092	-11.3281	down	0.00014131	0.000643847
Si002493m.g	989	0	35	0	2.44517	-11.2557	down	3.24324e-09	2.86055e+08
Si009059m.g	396	0	14	0	2.4427	-11.2543	down	0.00043502	0.00178495
Si001419m.g	1511	0	52	0	2.3778	-11.2154	down	2.2915e-13	2.94913e+12
Si024602m.g	972	0	33	0	2.34576	-11.1958	down	9.98424e-09	8.38454e+08
Si017851m.g	1168	0	39	0	2.30706	-11.1718	down	3.4222e-10	3.35118e+09
Si027066m.g	498	0	16	0	2.21987	-11.1163	down	0.00014131	0.000643952
Si038360m.g	515	0	16	0	2.14659	-11.0678	down	0.00014131	0.000644163
Si025250m.g	258	0	8	0	2.14243	-11.065	down	0.0126916	0.035385
Si025080m.g	663	0	20	0	2.08427	-11.0253	down	1.49108e-05	8.16185e-05
Si039750m.g	681	0	20	0	2.02918	-10.9867	down	1.49108e-05	8.16345e-05
Si015825m.g	275	0	8	0	2.00999	-10.973	down	0.0126916	0.0354275
Si005176m.g	243	0	7	0	1.99035	-10.9588	down	0.0222682	0.0574769
Si014625m.g	600	0	17	0	1.95765	-10.9349	down	8.05386e-05	0.000385471
Si010697m.g	906	0	25	0	1.90655	-10.8967	down	8.96726e-07	5.86235e+06
Si039608m.g	366	0	10	0	1.8878	-10.8825	down	0.0041227	0.0133385
Si023600m.g	520	0	14	0	1.86021	-10.8612	down	0.00043502	0.00178363
Si012151m.g	1083	0	29	0	1.85015	-10.8534	down	9.4621e-08	7.07855e+07
Si020161m.g	828	0	22	0	1.83582	-10.8422	down	4.84356e-06	2.85525e-05
Si020509m.g	652	0	17	0	1.80152	-10.815	down	8.05386e-05	0.000385604
Si039202m.g	192	0	5	0	1.79931	-10.8132	down	0.0685522	0.145421
Si031753m.g	468	0	11	0	1.62399	-10.6653	down	0.0023497	0.00809822
Si038082m.g	555	0	13	0	1.6184	-10.6604	down	0.000763268	0.00296143
Si013021m.g	431	0	10	0	1.6031	-10.6466	down	0.0041227	0.0133447
Si025216m.g	978	0	22	0	1.55425	-10.602	down	4.84356e-06	2.85405e-05
Si011435m.g	579	0	13	0	1.55132	-10.5993	down	0.000763268	0.00296102
Si038994m.g	180	0	4	0	1.53541	-10.5844	down	0.120279	0.228071
Si007659m.g	632	0	14	0	1.53055	-10.5798	down	0.00043502	0.00178416
Si022447m.g	1495	0	32	0	1.47892	-10.5303	down	1.75179e-08	1.43609e+07
Si031563m.g	426	0	9	0	1.45972	-10.5115	down	0.0072335	0.0218375
Si028523m.g	577	0	12	0	1.43695	-10.4888	down	0.0013392	0.00490014
Si020527m.g	434	0	9	0	1.43281	-10.4846	down	0.0072335	0.0218281
Si032355m.g	387	0	8	0	1.42829	-10.4801	down	0.0126916	0.0353321
Si008421m.g	243	0	5	0	1.42168	-10.4734	down	0.0685522	0.145521
Si023122m.g	876	0	18	0	1.41973	-10.4714	down	4.59024e-05	0.00023062
Si004926m.g	195	0	4	0	1.4173	-10.4689	down	0.120279	0.228412
Si038396m.g	635	0	13	0	1.41451	-10.4661	down	0.000763268	0.00295937
Si020166m.g	393	0	8	0	1.40648	-10.4579	down	0.0126916	0.0353921
Si023899m.g	246	0	5	0	1.40434	-10.4557	down	0.0685522	0.145576
Si003720m.g	497	0	10	0	1.39021	-10.4411	down	0.0041227	0.013354
Si023922m.g	598	0	12	0	1.38649	-10.4372	down	0.0013392	0.00490465
Si014749m.g	752	0	15	0	1.37819	-10.4286	down	0.000247936	0.00107538
Si040861m.g	864	0	17	0	1.35948	-10.4088	down	8.05386e-05	0.000385537
Si012101m.g	210	0	4	0	1.31606	-10.362	down	0.120279	0.229239
Si026174m.g	1758	0	33	0	1.29698	-10.3409	down	9.98424e-09	8.38201e+08
Si004048m.g	486	0	9	0	1.27951	-10.3214	down	0.0072335	0.0218163
Si038427m.g	552	0	10	0	1.25169	-10.2897	down	0.0041227	0.0133354
Si001213m.g	1847	0	33	0	1.23448	-10.2697	down	9.98424e-09	8.37949e+08
Si033781m.g	169	0	3	0	1.22651	-10.2603	down	0.211036	0.349355
Si040554m.g	453	0	8	0	1.22019	-10.2529	down	0.0126916	0.0354311
Si028615m.g	454	0	8	0	1.21751	-10.2497	down	0.0126916	0.0354524
Si039344m.g	114	0	2	0	1.21217	-10.2434	down	0.370276	0.515919
Si019999m.g	171	0	3	0	1.21217	-10.2434	down	0.211036	0.347458
Si025607m.g	347	0	6	0	1.1947	-10.2224	down	0.0390708	0.0918524
Si033401m.g	702	0	12	0	1.18108	-10.2059	down	0.0013392	0.00490529
Si005273m.g	468	0	8	0	1.18108	-10.2059	down	0.0126916	0.035318
Si037856m.g	884	0	15	0	1.1724	-10.1952	down	0.000247936	0.00107488
Si040832m.g	296	0	5	0	1.16712	-10.1887	down	0.0685522	0.145255
Si020028m.g	534	0	9	0	1.1645	-10.1855	down	0.0072335	0.0218186
Si032911m.g	357	0	6	0	1.16123	-10.1814	down	0.0390708	0.0921632
Si003428m.g	597	0	10	0	1.15734	-10.1766	down	0.0041227	0.0133416
Si011584m.g	481	0	8	0	1.14916	-10.1664	down	0.0126916	0.0354559
Si040659m.g	481	0	8	0	1.14916	-10.1664	down	0.0126916	0.0354346
Si013048m.g	423	0	7	0	1.14339	-10.1591	down	0.0222682	0.0574875
Si024501m.g	183	0	3	0	1.13268	-10.1455	down	0.211036	0.348074
Si040580m.g	427	0	7	0	1.13268	-10.1455	down	0.0222682	0.0573601
Si040188m.g	489	0	8	0	1.13036	-10.1426	down	0.0126916	0.0353957
Si026948m.g	734	0	12	0	1.12959	-10.1416	down	0.0013392	0.004904
Si012921m.g	433	0	7	0	1.11698	-10.1254	down	0.0222682	0.0574237
Si007765m.g	495	0	8	0	1.11666	-10.125	down	0.0126916	0.0354879
Si038165m.g	312	0	5	0	1.10727	-10.1128	down	0.0685522	0.145454
Si006371m.g	1949	0	31	0	1.09897	-10.1019	down	3.07362e-08	2.44009e+07
Si033503m.g	503	0	8	0	1.0989	-10.1018	down	0.0126916	0.0354417
Si007837m.g	378	0	6	0	1.09672	-10.099	down	0.0390708	0.092132
Si020632m.g	380	0	6	0	1.09095	-10.0914	down	0.0390708	0.0922412
Si014799m.g	575	0	9	0	1.08146	-10.0788	down	0.0072335	0.0218328
Si025658m.g	128	0	2	0	1.07958	-10.0763	down	0.370276	0.512081
Si008154m.g	453	0	7	0	1.06767	-10.0602	down	0.0222682	0.0574609
Si019024m.g	586	0	9	0	1.06116	-10.0514	down	0.0072335	0.0218139
Si040835m.g	327	0	5	0	1.05647	-10.045	down	0.0685522	0.145698
Si003532m.g	393	0	6	0	1.05486	-10.0428	down	0.0390708	0.0922022
Si040522m.g	590	0	9	0	1.05397	-10.0416	down	0.0072335	0.0218092
Si031786m.g	400	0	6	0	1.0364	-10.0174	down	0.0390708	0.0920464
Si007809m.g	401	0	6	0	1.03382	-10.0138	down	0.0390708	0.0918834
Si012893m.g	537	0	8	0	1.02932	-10.0075	down	0.0126916	0.0353391
Si014478m.g	606	0	9	0	1.02614	-10.003	down	0.0072335	0.0218116
Si025664m.g	270	0	4	0	1.02361	-9.99944	down	0.120279	0.229286
Si011747m.g	339	0	5	0	1.01908	-9.99305	down	0.0685522	0.145598
Si019596m.g	273	0	4	0	1.01236	-9.9835	down	0.120279	0.227931
Si012175m.g	138	0	2	0	1.00135	-9.96774	down	0.370276	0.522153
Si011780m.g	1452	0	21	0	0.999285	-9.96475	down	8.4983e-06	4.83791e-05
Si008918m.g	209	0	3	0	0.991771	-9.95386	down	0.211036	0.347171
Si012891m.g	421	0	6	0	0.984704	-9.94355	down	0.0390708	0.0922334
Si033250m.g	774	0	11	0	0.981948	-9.9395	down	0.0023497	0.00809322
Si023902m.g	495	0	7	0	0.977079	-9.93233	down	0.0222682	0.057445
Si009111m.g	358	0	5	0	0.964992	-9.91437	down	0.0685522	0.145932
Si032997m.g	1146	0	16	0	0.964655	-9.91387	down	0.00014131	0.000644268
Si040139m.g	288	0	4	0	0.959631	-9.90634	down	0.120279	0.22888
Si033657m.g	360	0	5	0	0.959631	-9.90634	down	0.0685522	0.145754
Si020125m.g	507	0	7	0	0.953952	-9.89777	down	0.0222682	0.0574131
Si025350m.g	585	0	8	0	0.944867	-9.88397	down	0.0126916	0.0354808
Si038229m.g	440	0	6	0	0.942183	-9.87986	down	0.0390708	0.0921788
Si016016m.g	220	0	3	0	0.942183	-9.87986	down	0.211036	0.348796
Si023896m.g	515	0	7	0	0.939134	-9.87519	down	0.0222682	0.0573654
Si039977m.g	447	0	6	0	0.927428	-9.85709	down	0.0390708	0.0919144
Si012925m.g	449	0	6	0	0.923297	-9.85065	down	0.0390708	0.0918447
Si011907m.g	225	0	3	0	0.921245	-9.84744	down	0.211036	0.347724
Si023480m.g	528	0	7	0	0.916011	-9.83922	down	0.0222682	0.0574716
Si011862m.g	609	0	8	0	0.907631	-9.82596	down	0.0126916	0.0354773
Si019607m.g	687	0	9	0	0.905154	-9.82202	down	0.0072335	0.021821
Si012538m.g	690	0	9	0	0.901218	-9.81573	down	0.0072335	0.0218399
Si007746m.g	538	0	7	0	0.898985	-9.81215	down	0.0222682	0.0573919
Si011633m.g	389	0	5	0	0.88809	-9.79456	down	0.0685522	0.145366
Si009872m.g	1742	0	22	0	0.872592	-9.76916	down	4.84356e-06	2.85465e-05
Si038906m.g	240	0	3	0	0.863668	-9.75433	down	0.211036	0.347191
Si033377m.g	642	0	8	0	0.860977	-9.74983	down	0.0126916	0.0354169
Si008953m.g	482	0	6	0	0.860084	-9.74833	down	0.0390708	0.0918912
Si003640m.g	404	0	5	0	0.855116	-9.73998	down	0.0685522	0.1453
Si033699m.g	406	0	5	0	0.850904	-9.73285	down	0.0685522	0.145988
Si025404m.g	407	0	5	0	0.848813	-9.7293	down	0.0685522	0.145156
Si011718m.g	408	0	5	0	0.846733	-9.72576	down	0.0685522	0.145289
Si032361m.g	327	0	4	0	0.845179	-9.72311	down	0.120279	0.227978
Si012866m.g	497	0	6	0	0.834126	-9.70412	down	0.0390708	0.0922178
Si007672m.g	664	0	8	0	0.832451	-9.70122	down	0.0126916	0.0353886
Si040820m.g	499	0	6	0	0.830783	-9.69833	down	0.0390708	0.0920931
Si011878m.g	588	0	7	0	0.822541	-9.68394	down	0.0222682	0.0574291
Si003332m.g	504	0	6	0	0.822541	-9.68394	down	0.0390708	0.0921165
Si020537m.g	510	0	6	0	0.812864	-9.66687	down	0.0390708	0.0919455
Si003635m.g	513	0	6	0	0.80811	-9.65841	down	0.0390708	0.0922647
Si020291m.g	172	0	2	0	0.803412	-9.65	down	0.370276	0.525368
Si032333m.g	1548	0	18	0	0.803412	-9.65	down	4.59024e-05	0.000230703
Si005505m.g	434	0	5	0	0.796007	-9.63664	down	0.0685522	0.145632
Si023532m.g	522	0	6	0	0.794177	-9.63332	down	0.0390708	0.092171
Si005224m.g	524	0	6	0	0.791146	-9.6278	down	0.0390708	0.0919299
Si038090m.g	702	0	8	0	0.787389	-9.62093	down	0.0126916	0.0353462
Si015847m.g	1146	0	13	0	0.783782	-9.61431	down	0.000763268	0.00295979
Si007500m.g	529	0	6	0	0.783668	-9.6141	down	0.0390708	0.0920542
Si008894m.g	442	0	5	0	0.7816	-9.61029	down	0.0685522	0.145399
Si008486m.g	354	0	4	0	0.780717	-9.60865	down	0.120279	0.227947
Si038433m.g	266	0	3	0	0.779249	-9.60594	down	0.211036	0.346639
Si031542m.g	624	0	7	0	0.775086	-9.59821	down	0.0222682	0.057323
Si040596m.g	450	0	5	0	0.767705	-9.58441	down	0.0685522	0.145687
Si005607m.g	725	0	8	0	0.76241	-9.57442	down	0.0126916	0.0354595
Si008766m.g	183	0	2	0	0.755119	-9.56056	down	0.370276	0.520784
Si025502m.g	552	0	6	0	0.751015	-9.5527	down	0.0390708	0.0920231
Si018920m.g	276	0	3	0	0.751015	-9.5527	down	0.211036	0.347478
Si023523m.g	462	0	5	0	0.747764	-9.54644	down	0.0685522	0.145999
Si040617m.g	462	0	5	0	0.747764	-9.54644	down	0.0685522	0.145854
Si040626m.g	463	0	5	0	0.746149	-9.54332	down	0.0685522	0.145233
Si012983m.g	464	0	5	0	0.744541	-9.54021	down	0.0685522	0.145587
Si010436m.g	1224	0	13	0	0.733835	-9.51931	down	0.000763268	0.00296061
Si028550m.g	378	0	4	0	0.731147	-9.51402	down	0.120279	0.22739
Si009138m.g	382	0	4	0	0.723491	-9.49883	down	0.120279	0.227622
Si038536m.g	1155	0	12	0	0.717854	-9.48755	down	0.0013392	0.00490143
Si025737m.g	385	0	4	0	0.717854	-9.48755	down	0.120279	0.228039
Si014643m.g	774	0	8	0	0.714144	-9.48007	down	0.0126916	0.0353356
Si036893m.g	1065	0	11	0	0.713641	-9.47905	down	0.0023497	0.00809422
Si038436m.g	391	0	4	0	0.706838	-9.46524	down	0.120279	0.228397
Si011363m.g	490	0	5	0	0.705035	-9.46155	down	0.0685522	0.14591
Si040639m.g	197	0	2	0	0.701456	-9.45421	down	0.370276	0.514941
Si031816m.g	493	0	5	0	0.700745	-9.45274	down	0.0685522	0.1452
Si023529m.g	791	0	8	0	0.698796	-9.44873	down	0.0126916	0.0354027
Si004419m.g	198	0	2	0	0.697913	-9.4469	down	0.370276	0.51343
Si014816m.g	600	0	6	0	0.690934	-9.4324	down	0.0390708	0.0919765
Si007847m.g	201	0	2	0	0.687497	-9.42521	down	0.370276	0.518327
Si004109m.g	402	0	4	0	0.687497	-9.42521	down	0.120279	0.227962
Si003883m.g	201	0	2	0	0.687497	-9.42521	down	0.370276	0.513507
Si005347m.g	809	0	8	0	0.683248	-9.41626	down	0.0126916	0.0354205
Si040376m.g	608	0	6	0	0.681843	-9.4133	down	0.0390708	0.091961
Si004066m.g	609	0	6	0	0.680723	-9.41092	down	0.0390708	0.092249
Si015028m.g	411	0	4	0	0.672442	-9.39327	down	0.120279	0.228102
Si023986m.g	618	0	6	0	0.67081	-9.38976	down	0.0390708	0.0919222
Si023696m.g	722	0	7	0	0.669881	-9.38776	down	0.0222682	0.0573442
Si025559m.g	414	0	4	0	0.667569	-9.38277	down	0.120279	0.228739
Si022523m.g	1047	0	10	0	0.659918	-9.36614	down	0.0041227	0.0133478
Si007686m.g	420	0	4	0	0.658032	-9.36202	down	0.120279	0.227699
Si012440m.g	423	0	4	0	0.653366	-9.35175	down	0.120279	0.229318
Si013041m.g	742	0	7	0	0.651825	-9.34834	down	0.0222682	0.0573178
Si007782m.g	319	0	3	0	0.649781	-9.34381	down	0.211036	0.346659
Si005155m.g	213	0	2	0	0.648764	-9.34155	down	0.370276	0.5195
Si007900m.g	1599	0	15	0	0.648156	-9.3402	down	0.000247936	0.00107504
Si005232m.g	214	0	2	0	0.645733	-9.33479	down	0.370276	0.516409
Si015418m.g	858	0	8	0	0.644228	-9.33143	down	0.0126916	0.0354453
Si027255m.g	322	0	3	0	0.643727	-9.33031	down	0.211036	0.348837
Si007754m.g	322	0	3	0	0.643727	-9.33031	down	0.211036	0.348198
Si008028m.g	108	0	1	0	0.639754	-9.32137	down	0.649672	0.766118
Si039316m.g	216	0	2	0	0.639754	-9.32137	down	0.370276	0.515429
Si023664m.g	649	0	6	0	0.638768	-9.31915	down	0.0390708	0.0920153
Si020127m.g	327	0	3	0	0.633885	-9.30808	down	0.211036	0.349604
Si039359m.g	546	0	5	0	0.632724	-9.30543	down	0.0685522	0.145532
Si028514m.g	437	0	4	0	0.632434	-9.30477	down	0.120279	0.229083
Si019123m.g	219	0	2	0	0.63099	-9.30147	down	0.370276	0.52131
Si004211m.g	438	0	4	0	0.63099	-9.30147	down	0.120279	0.228615
Si024375m.g	222	0	2	0	0.622463	-9.28184	down	0.370276	0.516048
Si008874m.g	447	0	4	0	0.618286	-9.27213	down	0.120279	0.228895
Si038080m.g	447	0	4	0	0.618286	-9.27213	down	0.120279	0.228583
Si036933m.g	1121	0	10	0	0.616355	-9.26762	down	0.0041227	0.0133432
Si023997m.g	450	0	4	0	0.614164	-9.26248	down	0.120279	0.227545
Si035025m.g	2040	0	18	0	0.609648	-9.25183	down	4.59024e-05	0.000230579
Si011387m.g	342	0	3	0	0.606083	-9.24337	down	0.211036	0.348362
Si032246m.g	342	0	3	0	0.606083	-9.24337	down	0.211036	0.346925
Si023453m.g	799	0	7	0	0.605324	-9.24156	down	0.0222682	0.0574556
Si012846m.g	343	0	3	0	0.604316	-9.23916	down	0.211036	0.348941
Si005168m.g	1608	0	14	0	0.60156	-9.23256	down	0.00043502	0.00178337
Si004124m.g	690	0	6	0	0.600812	-9.23077	down	0.0390708	0.0921944
Si032578m.g	345	0	3	0	0.600812	-9.23077	down	0.211036	0.34793
Si004005m.g	576	0	5	0	0.599769	-9.22826	down	0.0685522	0.145565
Si023916m.g	577	0	5	0	0.59873	-9.22576	down	0.0685522	0.145211
Si024093m.g	231	0	2	0	0.598211	-9.22451	down	0.370276	0.522021
Si008289m.g	231	0	2	0	0.598211	-9.22451	down	0.370276	0.514992
Si008010m.g	579	0	5	0	0.596662	-9.22077	down	0.0685522	0.145465
Si038061m.g	579	0	5	0	0.596662	-9.22077	down	0.0685522	0.145222
Si033568m.g	349	0	3	0	0.593926	-9.21414	down	0.211036	0.349044
Si007723m.g	468	0	4	0	0.590542	-9.2059	down	0.120279	0.229381
Si033654m.g	234	0	2	0	0.590542	-9.2059	down	0.370276	0.522894
Si033427m.g	469	0	4	0	0.589283	-9.20282	down	0.120279	0.228257
Si003721m.g	470	0	4	0	0.588029	-9.19974	down	0.120279	0.228443
Si038406m.g	471	0	4	0	0.586781	-9.19668	down	0.120279	0.228942
Si003639m.g	471	0	4	0	0.586781	-9.19668	down	0.120279	0.227467
Si015791m.g	711	0	6	0	0.583067	-9.18752	down	0.0390708	0.0921476
Si012895m.g	356	0	3	0	0.582248	-9.18549	down	0.211036	0.349459
Si012960m.g	359	0	3	0	0.577382	-9.17338	down	0.211036	0.349562
Si038900m.g	120	0	1	0	0.575778	-9.16937	down	0.649672	0.765859
Si031471m.g	480	0	4	0	0.575778	-9.16937	down	0.120279	0.228521
Si024894m.g	240	0	2	0	0.575778	-9.16937	down	0.370276	0.517055
Si012923m.g	601	0	5	0	0.57482	-9.16697	down	0.0685522	0.145709
Si003670m.g	482	0	4	0	0.573389	-9.16337	down	0.120279	0.229365
Si018964m.g	483	0	4	0	0.572202	-9.16038	down	0.120279	0.227745
Si040646m.g	486	0	4	0	0.56867	-9.15145	down	0.120279	0.228568
Si040473m.g	486	0	4	0	0.56867	-9.15145	down	0.120279	0.228024
Si031291m.g	730	0	6	0	0.567891	-9.14947	down	0.0390708	0.0919998
Si023874m.g	365	0	3	0	0.567891	-9.14947	down	0.211036	0.347765
Si024728m.g	855	0	7	0	0.565677	-9.14383	down	0.0222682	0.0573707
Si032967m.g	489	0	4	0	0.565181	-9.14257	down	0.120279	0.228055
Si020818m.g	246	0	2	0	0.561735	-9.13375	down	0.370276	0.520653
Si027278m.g	123	0	1	0	0.561735	-9.13375	down	0.649672	0.759153
Si005206m.g	495	0	4	0	0.558331	-9.12498	down	0.120279	0.22877
Si001177m.g	1485	0	12	0	0.558331	-9.12498	down	0.0013392	0.00490272
Si015829m.g	495	0	4	0	0.558331	-9.12498	down	0.120279	0.227452
Si019233m.g	372	0	3	0	0.557205	-9.12206	down	0.211036	0.347212
Si038380m.g	621	0	5	0	0.556308	-9.11974	down	0.0685522	0.145432
Si008120m.g	498	0	4	0	0.554967	-9.11626	down	0.120279	0.228179
Si004172m.g	249	0	2	0	0.554967	-9.11626	down	0.370276	0.515996
Si003067m.g	627	0	5	0	0.550984	-9.10587	down	0.0685522	0.145743
Si011736m.g	252	0	2	0	0.54836	-9.09898	down	0.370276	0.513456
Si027759m.g	1518	0	12	0	0.546193	-9.09327	down	0.0013392	0.00490079
Si003632m.g	506	0	4	0	0.546193	-9.09327	down	0.120279	0.227437
Si038713m.g	507	0	4	0	0.545116	-9.09042	down	0.120279	0.227885
Si010201m.g	1269	0	10	0	0.544471	-9.08871	down	0.0041227	0.013337
Si026137m.g	1794	0	14	0	0.539191	-9.07465	down	0.00043502	0.00178442
Si005221m.g	385	0	3	0	0.53839	-9.07251	down	0.211036	0.346782
Si031835m.g	386	0	3	0	0.536995	-9.06877	down	0.211036	0.348899
Si005405m.g	387	0	3	0	0.535608	-9.06503	down	0.211036	0.347519
Si011419m.g	653	0	5	0	0.529046	-9.04725	down	0.0685522	0.145167
Si038152m.g	527	0	4	0	0.524428	-9.0346	down	0.120279	0.229224
Si033537m.g	527	0	4	0	0.524428	-9.0346	down	0.120279	0.228864
Si018866m.g	527	0	4	0	0.524428	-9.0346	down	0.120279	0.228164
Si038084m.g	528	0	4	0	0.523435	-9.03187	down	0.120279	0.228833
Si039484m.g	132	0	1	0	0.523435	-9.03187	down	0.649672	0.765665
Si032381m.g	264	0	2	0	0.523435	-9.03187	down	0.370276	0.519187
Si003851m.g	132	0	1	0	0.523435	-9.03187	down	0.649672	0.759598
Si004911m.g	264	0	2	0	0.523435	-9.03187	down	0.370276	0.515455
Si023927m.g	529	0	4	0	0.522445	-9.02914	down	0.120279	0.228646
Si037379m.g	794	0	6	0	0.522116	-9.02823	down	0.0390708	0.0921866
Si009806m.g	1590	0	12	0	0.52146	-9.02641	down	0.0013392	0.00490723
Si007793m.g	266	0	2	0	0.519499	-9.02098	down	0.370276	0.512488
Si022058m.g	1332	0	10	0	0.518719	-9.01881	down	0.0041227	0.0133401
Si009049m.g	400	0	3	0	0.518201	-9.01737	down	0.211036	0.348651
Si026278m.g	1473	0	11	0	0.515973	-9.01115	down	0.0023497	0.00809522
Si011623m.g	268	0	2	0	0.515622	-9.01017	down	0.370276	0.523397
Si020081m.g	270	0	2	0	0.511803	-8.99944	down	0.370276	0.521336
Si003650m.g	272	0	2	0	0.50804	-8.9888	down	0.370276	0.517651
Si020470m.g	272	0	2	0	0.50804	-8.9888	down	0.370276	0.516641
Si019987m.g	954	0	7	0	0.506975	-8.98577	down	0.0222682	0.0573813
Si003634m.g	409	0	3	0	0.506798	-8.98527	down	0.211036	0.349438
Si038397m.g	409	0	3	0	0.506798	-8.98527	down	0.211036	0.347048
Si040405m.g	273	0	2	0	0.506179	-8.9835	down	0.370276	0.518822
Si007794m.g	410	0	3	0	0.505562	-8.98174	down	0.211036	0.3467
Si012229m.g	687	0	5	0	0.502863	-8.97402	down	0.0685522	0.145809
Si019001m.g	414	0	3	0	0.500677	-8.96774	down	0.211036	0.347601
Si004322m.g	828	0	6	0	0.500677	-8.96774	down	0.0390708	0.0918989
Si009602m.g	1933	0	14	0	0.500418	-8.96699	down	0.00043502	0.00178468
Si020278m.g	277	0	2	0	0.498869	-8.96252	down	0.370276	0.518171
Si039076m.g	279	0	2	0	0.495293	-8.95214	down	0.370276	0.517833
Si018007m.g	1116	0	8	0	0.495293	-8.95214	down	0.0126916	0.0353744
Si007429m.g	559	0	4	0	0.494407	-8.94956	down	0.120279	0.22913
Si028634m.g	280	0	2	0	0.493524	-8.94698	down	0.370276	0.512183
Si009093m.g	281	0	2	0	0.491768	-8.94183	down	0.370276	0.514761
Si038135m.g	423	0	3	0	0.490024	-8.93671	down	0.211036	0.34921
Si019948m.g	2256	0	16	0	0.490024	-8.93671	down	0.00014131	0.000644058
Si014817m.g	423	0	3	0	0.490024	-8.93671	down	0.211036	0.347704
Si039566m.g	1128	0	8	0	0.490024	-8.93671	down	0.0126916	0.0353426
Si031912m.g	1272	0	9	0	0.488868	-8.9333	down	0.0072335	0.0218234
Si013579m.g	1697	0	12	0	0.48858	-8.93245	down	0.0013392	0.00490336
Si003692m.g	285	0	2	0	0.484866	-8.92144	down	0.370276	0.522629
Si014997m.g	429	0	3	0	0.483171	-8.91639	down	0.211036	0.348879
Si012892m.g	431	0	3	0	0.480929	-8.90968	down	0.211036	0.349086
Si033524m.g	288	0	2	0	0.479815	-8.90634	down	0.370276	0.525181
Si031833m.g	289	0	2	0	0.478155	-8.90133	down	0.370276	0.5189
Si011654m.g	435	0	3	0	0.476506	-8.89635	down	0.211036	0.34892
Si019032m.g	435	0	3	0	0.476506	-8.89635	down	0.211036	0.347663
Si005651m.g	436	0	3	0	0.475413	-8.89304	down	0.211036	0.349293
Si011334m.g	727	0	5	0	0.475195	-8.89238	down	0.0685522	0.145355
Si015357m.g	291	0	2	0	0.474869	-8.89139	down	0.370276	0.515816
Si040429m.g	438	0	3	0	0.473243	-8.88644	down	0.211036	0.346721
Si015940m.g	439	0	3	0	0.472165	-8.88315	down	0.211036	0.348033
Si039317m.g	1761	0	12	0	0.470824	-8.87904	down	0.0013392	0.0048995
Si018603m.g	588	0	4	0	0.470023	-8.87659	down	0.120279	0.228724
Si033686m.g	147	0	1	0	0.470023	-8.87659	down	0.649672	0.761354
Si024584m.g	1473	0	10	0	0.469066	-8.87365	down	0.0041227	0.0133556
Si038423m.g	443	0	3	0	0.467901	-8.87006	down	0.211036	0.349479
Si009072m.g	443	0	3	0	0.467901	-8.87006	down	0.211036	0.34668
Si004105m.g	591	0	4	0	0.467637	-8.86925	down	0.120279	0.228506
Si024115m.g	1626	0	11	0	0.467422	-8.86858	down	0.0023497	0.00809922
Si031422m.g	444	0	3	0	0.466847	-8.86681	down	0.211036	0.346598
Si028296m.g	1038	0	7	0	0.465948	-8.86402	down	0.0222682	0.0574929
Si007008m.g	1188	0	8	0	0.465275	-8.86194	down	0.0126916	0.0353674
Si028442m.g	446	0	3	0	0.464754	-8.86032	down	0.211036	0.346905
Si023068m.g	744	0	5	0	0.464337	-8.85903	down	0.0685522	0.14572
Si040485m.g	299	0	2	0	0.462163	-8.85226	down	0.370276	0.520705
Si005545m.g	299	0	2	0	0.462163	-8.85226	down	0.370276	0.515404
Si029592m.g	1500	0	10	0	0.460623	-8.84744	down	0.0041227	0.0133509
Si032922m.g	150	0	1	0	0.460623	-8.84744	down	0.649672	0.759248
Si031931m.g	150	0	1	0	0.460623	-8.84744	down	0.649672	0.755576
Si024555m.g	150	0	1	0	0.460623	-8.84744	down	0.649672	0.755387
Si025533m.g	450	0	3	0	0.460623	-8.84744	down	0.211036	0.346843
Si022366m.g	1208	0	8	0	0.457572	-8.83786	down	0.0126916	0.0354134
Si008501m.g	303	0	2	0	0.456062	-8.83309	down	0.370276	0.521494
Si024323m.g	2154	0	14	0	0.449075	-8.81081	down	0.00043502	0.0017839
Si008567m.g	2778	0	18	0	0.447689	-8.80635	down	4.59024e-05	0.000230662
Si003661m.g	463	0	3	0	0.447689	-8.80635	down	0.211036	0.348631
Si025626m.g	463	0	3	0	0.447689	-8.80635	down	0.211036	0.348239
Si038023m.g	620	0	4	0	0.445764	-8.80014	down	0.120279	0.229099
Si036839m.g	1085	0	7	0	0.445764	-8.80014	down	0.0222682	0.0574663
Si026940m.g	622	0	4	0	0.444331	-8.79549	down	0.120279	0.22902
Si028337m.g	156	0	1	0	0.442906	-8.79086	down	0.649672	0.769372
Si012560m.g	156	0	1	0	0.442906	-8.79086	down	0.649672	0.761706
Si040791m.g	470	0	3	0	0.441022	-8.78471	down	0.211036	0.347745
Si033705m.g	157	0	1	0	0.440085	-8.78164	down	0.649672	0.767579
Si014832m.g	314	0	2	0	0.440085	-8.78164	down	0.370276	0.513839
Si008510m.g	315	0	2	0	0.438688	-8.77705	down	0.370276	0.515352
Si011270m.g	473	0	3	0	0.438225	-8.77553	down	0.211036	0.346884
Si024430m.g	633	0	4	0	0.436609	-8.7702	down	0.120279	0.228474
Si033780m.g	475	0	3	0	0.436379	-8.76944	down	0.211036	0.34715
Si011884m.g	951	0	6	0	0.435921	-8.76792	down	0.0390708	0.092062
Si025473m.g	476	0	3	0	0.435463	-8.76641	down	0.211036	0.348321
Si032597m.g	159	0	1	0	0.43455	-8.76338	down	0.649672	0.77032
Si013068m.g	477	0	3	0	0.43455	-8.76338	down	0.211036	0.349065
Si032365m.g	477	0	3	0	0.43455	-8.76338	down	0.211036	0.34861
Si025446m.g	159	0	1	0	0.43455	-8.76338	down	0.649672	0.76418
Si038914m.g	321	0	2	0	0.430489	-8.74983	down	0.370276	0.524967
Si008578m.g	1284	0	8	0	0.430489	-8.74983	down	0.0126916	0.0354737
Si024547m.g	321	0	2	0	0.430489	-8.74983	down	0.370276	0.515738
Si002030m.g	1289	0	8	0	0.428819	-8.74422	down	0.0126916	0.0354382
Si005035m.g	1131	0	7	0	0.427634	-8.74023	down	0.0222682	0.0574025
Si020241m.g	1296	0	8	0	0.426503	-8.73641	down	0.0126916	0.035424
Si038898m.g	162	0	1	0	0.426503	-8.73641	down	0.649672	0.766767
Si004126m.g	324	0	2	0	0.426503	-8.73641	down	0.370276	0.518535
Si039564m.g	324	0	2	0	0.426503	-8.73641	down	0.370276	0.517885
Si040856m.g	487	0	3	0	0.425627	-8.73345	down	0.211036	0.349168
Si008647m.g	1299	0	8	0	0.425518	-8.73307	down	0.0126916	0.0353285
Si004873m.g	813	0	5	0	0.424929	-8.73108	down	0.0685522	0.145278
Si020187m.g	987	0	6	0	0.420021	-8.71432	down	0.0390708	0.0922256
Si040762m.g	658	0	4	0	0.420021	-8.71432	down	0.120279	0.229005
Si012996m.g	331	0	2	0	0.417483	-8.70557	down	0.370276	0.524567
Si025531m.g	497	0	3	0	0.417063	-8.70412	down	0.211036	0.347355
Si033107m.g	831	0	5	0	0.415724	-8.69948	down	0.0685522	0.145798
Si033556m.g	499	0	3	0	0.415391	-8.69833	down	0.211036	0.349003
Si005371m.g	333	0	2	0	0.414975	-8.69688	down	0.370276	0.519526
Si012974m.g	500	0	3	0	0.41456	-8.69544	down	0.211036	0.348486
Si012096m.g	501	0	3	0	0.413733	8.69256	down	0.211036	0.347253
Si024706m.g	2010	0	12	0	0.412498	-8.68824	down	0.0013392	0.00490207
Si012981m.g	504	0	3	0	0.41127	-8.68394	down	0.211036	0.34754
Si011620m.g	505	0	3	0	0.410456	-8.68108	down	0.211036	0.348424
Si022074m.g	1347	0	8	0	0.410354	-8.68073	down	0.0126916	0.0354063
Si016031m.g	674	0	4	0	0.41005	-8.67966	down	0.120279	0.228272
Si018512m.g	674	0	4	0	0.41005	-8.67966	down	0.120279	0.227483
Si040391m.g	339	0	2	0	0.407631	-8.67112	down	0.370276	0.52181
Si039009m.g	510	0	3	0	0.406432	-8.66687	down	0.211036	0.349106
Si020411m.g	511	0	3	0	0.405636	-8.66404	down	0.211036	0.348817
Si019290m.g	1194	0	7	0	0.40507	-8.66203	down	0.0222682	0.0573389
Si023855m.g	513	0	3	0	0.404055	-8.65841	down	0.211036	0.348775
Si038701m.g	171	0	1	0	0.404055	-8.65841	down	0.649672	0.760779
Si039141m.g	342	0	2	0	0.404055	-8.65841	down	0.370276	0.514069
Si012971m.g	515	0	3	0	0.402486	-8.65279	down	0.211036	0.349521
Si009037m.g	517	0	3	0	0.400929	-8.6472	down	0.211036	0.347889
Si024268m.g	519	0	3	0	0.399384	-8.64163	down	0.211036	0.347294
Si039235m.g	867	0	5	0	0.398463	-8.6383	down	0.0685522	0.145189
Si017140m.g	1389	0	8	0	0.397946	-8.63643	down	0.0126916	0.0354098
Si011686m.g	174	0	1	0	0.397089	-8.63332	down	0.649672	0.760427
Si014726m.g	523	0	3	0	0.396329	-8.63056	down	0.211036	0.348342
Si035773m.g	1398	0	8	0	0.395384	-8.62711	down	0.0126916	0.0353532
Si033576m.g	350	0	2	0	0.394819	-8.62505	down	0.370276	0.525314
Si003675m.g	352	0	2	0	0.392576	-8.61683	down	0.370276	0.522365
Si008845m.g	352	0	2	0	0.392576	-8.61683	down	0.370276	0.516151
Si007870m.g	354	0	2	0	0.390358	-8.60865	down	0.370276	0.518275
Si002320m.g	1064	0	6	0	0.389625	-8.60594	down	0.0390708	0.0920775
Si004944m.g	1068	0	6	0	0.388165	-8.60053	down	0.0390708	0.091992
Si005082m.g	534	0	3	0	0.388165	-8.60053	down	0.211036	0.347109
Si019712m.g	714	0	4	0	0.387078	-8.59648	down	0.120279	0.229208
Si012024m.g	2142	0	12	0	0.387078	-8.59648	down	0.0013392	0.00490594
Si011613m.g	358	0	2	0	0.385997	-8.59244	down	0.370276	0.525475
Si005189m.g	897	0	5	0	0.385136	-8.58922	down	0.0685522	0.145322
Si012517m.g	180	0	1	0	0.383852	-8.58441	down	0.649672	0.756554
Si014901m.g	1089	0	6	0	0.38068	-8.57243	down	0.0390708	0.0922725
Si032942m.g	363	0	2	0	0.38068	-8.57243	down	0.370276	0.52454
Si019573m.g	363	0	2	0	0.38068	-8.57243	down	0.370276	0.524301
Si030275m.g	1089	0	6	0	0.38068	-8.57243	down	0.0390708	0.0918679
Si026912m.g	546	0	3	0	0.379634	-8.56847	down	0.211036	0.346966
Si014026m.g	1277	0	7	0	0.378742	-8.56507	down	0.0222682	0.0574822
Si031621m.g	731	0	4	0	0.378076	-8.56253	down	0.120279	0.227993
Si004360m.g	183	0	1	0	0.37756	-8.56056	down	0.649672	0.764857
Si027321m.g	366	0	2	0	0.37756	-8.56056	down	0.370276	0.518405
Si033694m.g	371	0	2	0	0.372471	-8.54099	down	0.370276	0.521995
Si038539m.g	186	0	1	0	0.37147	-8.5371	down	0.649672	0.767059
Si015490m.g	372	0	2	0	0.37147	-8.5371	down	0.370276	0.518952
Si004165m.g	186	0	1	0	0.37147	-8.5371	down	0.649672	0.761962
Si032670m.g	1491	0	8	0	0.370723	-8.5342	down	0.0126916	0.0354488
Si027046m.g	747	0	4	0	0.369978	-8.5313	down	0.120279	0.227684
Si012250m.g	1497	0	8	0	0.369237	-8.5284	down	0.0126916	0.035325
Si013349m.g	2246	0	12	0	0.369154	-8.52808	down	0.0013392	0.00490658
Si020606m.g	562	0	3	0	0.368826	-8.5268	down	0.211036	0.346455
Si005362m.g	376	0	2	0	0.367518	-8.52167	down	0.370276	0.522418
Si005555m.g	376	0	2	0	0.367518	-8.52167	down	0.370276	0.520259
Si020266m.g	565	0	3	0	0.366868	-8.51912	down	0.211036	0.347007
Si025775m.g	377	0	2	0	0.366543	-8.51784	down	0.370276	0.525127
Si005550m.g	377	0	2	0	0.366543	-8.51784	down	0.370276	0.515764
Si023651m.g	377	0	2	0	0.366543	-8.51784	down	0.370276	0.514915
Si018465m.g	944	0	5	0	0.365961	-8.51555	down	0.0685522	0.145488
Si031936m.g	189	0	1	0	0.365574	-8.51402	down	0.649672	0.764696
Si024392m.g	189	0	1	0	0.365574	-8.51402	down	0.649672	0.761738
Si019196m.g	378	0	2	0	0.365574	-8.51402	down	0.370276	0.51597
Si032773m.g	378	0	2	0	0.365574	-8.51402	down	0.370276	0.513865
Si037707m.g	757	0	4	0	0.365091	-8.51211	down	0.120279	0.227792
Si010614m.g	1325	0	7	0	0.365022	-8.51184	down	0.0222682	0.0574397
Si025961m.g	2841	0	15	0	0.364802	-8.51097	down	0.000247936	0.00107521
Si025698m.g	379	0	2	0	0.364609	-8.51021	down	0.370276	0.523849
Si020596m.g	382	0	2	0	0.361746	-8.49883	down	0.370276	0.523769
Si017283m.g	1528	0	8	0	0.361746	-8.49883	down	0.0126916	0.035378
Si015720m.g	1149	0	6	0	0.360801	-8.49506	down	0.0390708	0.0920309
Si005622m.g	384	0	2	0	0.359862	-8.4913	down	0.370276	0.512717
Si011047m.g	769	0	4	0	0.359394	-8.48942	down	0.120279	0.22835
Si008857m.g	385	0	2	0	0.358927	-8.48755	down	0.370276	0.514274
Si005655m.g	1542	0	8	0	0.358461	-8.48567	down	0.0126916	0.0353497
Si020569m.g	386	0	2	0	0.357997	-8.4838	down	0.370276	0.519474
Si008968m.g	386	0	2	0	0.357997	-8.4838	down	0.370276	0.514787
Si012990m.g	387	0	2	0	0.357072	-8.48007	down	0.370276	0.520495
Si040060m.g	1548	0	8	0	0.357072	-8.48007	down	0.0126916	0.0353709
Si027263m.g	390	0	2	0	0.354325	-8.46893	down	0.370276	0.525448
Si038467m.g	195	0	1	0	0.354325	-8.46893	down	0.649672	0.771107
Si024727m.g	585	0	3	0	0.354325	-8.46893	down	0.211036	0.34756
Si032885m.g	195	0	1	0	0.354325	-8.46893	down	0.649672	0.759567
Si021921m.g	1562	0	8	0	0.353872	-8.46708	down	0.0126916	0.0353815
Si013565m.g	1760	0	9	0	0.353319	-8.46483	down	0.0072335	0.0218304
Si039293m.g	588	0	3	0	0.352517	-8.46155	down	0.211036	0.347992
Si008871m.g	393	0	2	0	0.35162	-8.45788	down	0.370276	0.52005
Si024605m.g	2559	0	13	0	0.351002	-8.45534	down	0.000763268	0.0029602
Si015698m.g	396	0	2	0	0.348957	-8.4469	down	0.370276	0.525528
Si020210m.g	1188	0	6	0	0.348957	-8.4469	down	0.0390708	0.0920386
Si012422m.g	198	0	1	0	0.348957	-8.4469	down	0.649672	0.758867
Si008127m.g	198	0	1	0	0.348957	-8.4469	down	0.649672	0.758613
Si003325m.g	595	0	3	0	0.34837	-8.44448	down	0.211036	0.349313
Si035756m.g	1393	0	7	0	0.347203	-8.43964	down	0.0222682	0.0574078
Si025758m.g	398	0	2	0	0.347203	-8.43964	down	0.370276	0.516228
Si022915m.g	997	0	5	0	0.346507	-8.43674	down	0.0685522	0.145654
Si003709m.g	402	0	2	0	0.343748	-8.42521	down	0.370276	0.525635
Si004731m.g	402	0	2	0	0.343748	-8.42521	down	0.370276	0.523106
Si005468m.g	201	0	1	0	0.343748	-8.42521	down	0.649672	0.766345
Si015691m.g	201	0	1	0	0.343748	-8.42521	down	0.649672	0.759949
Si012122m.g	1011	0	5	0	0.341708	-8.41662	down	0.0685522	0.145333
Si008973m.g	405	0	2	0	0.341202	-8.41448	down	0.370276	0.5216
Si025608m.g	406	0	2	0	0.340362	-8.41092	down	0.370276	0.524887
Si024229m.g	609	0	3	0	0.340362	-8.41092	down	0.211036	0.347417
Si027944m.g	1224	0	6	0	0.338693	-8.40384	down	0.0390708	0.0921009
Si031767m.g	204	0	1	0	0.338693	-8.40384	down	0.649672	0.757756
Si010943m.g	1022	0	5	0	0.33803	-8.40101	down	0.0685522	0.145943
Si008319m.g	1437	0	7	0	0.336572	-8.39477	down	0.0222682	0.0573866
Si023516m.g	616	0	3	0	0.336494	-8.39444	down	0.211036	0.347375
Si012764m.g	1239	0	6	0	0.334593	-8.38626	down	0.0390708	0.0919532
Si003701m.g	207	0	1	0	0.333785	-8.38277	down	0.649672	0.770255
Si011583m.g	207	0	1	0	0.333785	-8.38277	down	0.649672	0.758835
Si004418m.g	1035	0	5	0	0.333785	-8.38277	down	0.0685522	0.145178
Si023889m.g	830	0	4	0	0.33298	-8.37929	down	0.120279	0.228708
Si004050m.g	1245	0	6	0	0.33298	-8.37929	down	0.0390708	0.0919843
Si020675m.g	1038	0	5	0	0.33282	-8.3786	down	0.0685522	0.145344
Si020451m.g	416	0	2	0	0.33218	-8.37582	down	0.370276	0.52218
Si008367m.g	627	0	3	0	0.33059	-8.3689	down	0.211036	0.347437
Si020498m.g	419	0	2	0	0.329801	-8.36545	down	0.370276	0.520076
Si015438m.g	2100	0	10	0	0.329016	-8.36202	down	0.0041227	0.0133571
Si011705m.g	1260	0	6	0	0.329016	-8.36202	down	0.0390708	0.0922568
Si040568m.g	210	0	1	0	0.329016	-8.36202	down	0.649672	0.765989
Si019075m.g	840	0	4	0	0.329016	-8.36202	down	0.120279	0.228241
Si038218m.g	420	0	2	0	0.329016	-8.36202	down	0.370276	0.516926
Si002749m.g	840	0	4	0	0.329016	-8.36202	down	0.120279	0.227668
Si024995m.g	1263	0	6	0	0.328235	-8.35858	down	0.0390708	0.0918137
Si040268m.g	423	0	2	0	0.326683	-8.35175	down	0.370276	0.524035
Si040627m.g	423	0	2	0	0.326683	-8.35175	down	0.370276	0.517081
Si005294m.g	423	0	2	0	0.326683	-8.35175	down	0.370276	0.516435
Si023296m.g	635	0	3	0	0.326426	-8.35061	down	0.211036	0.347027
Si030849m.g	848	0	4	0	0.325912	-8.34834	down	0.120279	0.228802
Si019730m.g	639	0	3	0	0.324382	-8.34155	down	0.211036	0.349417
Si040413m.g	213	0	1	0	0.324382	-8.34155	down	0.649672	0.769698
Si025554m.g	426	0	2	0	0.324382	-8.34155	down	0.370276	0.519683
Si005220m.g	426	0	2	0	0.324382	-8.34155	down	0.370276	0.514197
Si033804m.g	214	0	1	0	0.322866	-8.33479	down	0.649672	0.77114
Si020920m.g	429	0	2	0	0.322114	-8.33143	down	0.370276	0.523212
Si028196m.g	1287	0	6	0	0.322114	-8.33143	down	0.0390708	0.0920076
Si005512m.g	646	0	3	0	0.320867	-8.32583	down	0.211036	0.348136
Si013099m.g	863	0	4	0	0.320248	-8.32304	down	0.120279	0.228599
Si011927m.g	432	0	2	0	0.319877	-8.32137	down	0.370276	0.524407
Si033220m.g	216	0	1	0	0.319877	-8.32137	down	0.649672	0.766183
Si033067m.g	648	0	3	0	0.319877	-8.32137	down	0.211036	0.347868
Si038362m.g	867	0	4	0	0.31877	-8.31637	down	0.120279	0.227869
Si007450m.g	435	0	2	0	0.317671	-8.31139	down	0.370276	0.515635
Si014794m.g	436	0	2	0	0.316942	-8.30808	down	0.370276	0.512742
Si040541m.g	437	0	2	0	0.316217	-8.30477	down	0.370276	0.524168
Si009948m.g	1749	0	8	0	0.316036	-8.30395	down	0.0126916	0.0353109
Si032394m.g	1536	0	7	0	0.314879	-8.29865	down	0.0222682	0.0573972
Si003321m.g	440	0	2	0	0.314061	-8.2949	down	0.370276	0.520942
Si027972m.g	1101	0	5	0	0.313776	-8.29359	down	0.0685522	0.145965
Si012985m.g	441	0	2	0	0.313349	-8.29163	down	0.370276	0.520155
Si025609m.g	441	0	2	0	0.313349	-8.29163	down	0.370276	0.513942
Si020620m.g	442	0	2	0	0.31264	-8.28836	down	0.370276	0.513763
Si023603m.g	664	0	3	0	0.312169	-8.28618	down	0.211036	0.347807
Si031893m.g	222	0	1	0	0.311232	-8.28184	down	0.649672	0.764083
Si039782m.g	1110	0	5	0	0.311232	-8.28184	down	0.0685522	0.145543
Si020762m.g	222	0	1	0	0.311232	-8.28184	down	0.649672	0.759917
Si020027m.g	1560	0	7	0	0.310035	-8.27629	down	0.0222682	0.0573548
Si026947m.g	669	0	3	0	0.309836	-8.27536	down	0.211036	0.347581
Si008974m.g	671	0	3	0	0.308912	-8.27105	down	0.211036	0.347971
Si023737m.g	448	0	2	0	0.308453	-8.26891	down	0.370276	0.515095
Si023998m.g	224	0	1	0	0.308453	-8.26891	down	0.649672	0.756364
Si033472m.g	449	0	2	0	0.307766	-8.26569	down	0.370276	0.518483
Si005045m.g	450	0	2	0	0.307082	-8.26248	down	0.370276	0.525207
Si039841m.g	450	0	2	0	0.307082	-8.26248	down	0.370276	0.519919
Si025394m.g	225	0	1	0	0.307082	-8.26248	down	0.649672	0.757978
Si028031m.g	675	0	3	0	0.307082	-8.26248	down	0.211036	0.347273
Si031714m.g	451	0	2	0	0.306401	-8.25928	down	0.370276	0.514838
Si038177m.g	1354	0	6	0	0.306175	-8.25821	down	0.0390708	0.0919067
Si015395m.g	678	0	3	0	0.305723	-8.25608	down	0.211036	0.346476
Si019672m.g	1131	0	5	0	0.305453	-8.25481	down	0.0685522	0.145609
Si004100m.g	1812	0	8	0	0.305048	-8.25289	down	0.0126916	0.0354666
Si025418m.g	453	0	2	0	0.305048	-8.25289	down	0.370276	0.519056
Si010566m.g	1134	0	5	0	0.304645	-8.25098	down	0.0685522	0.145621
Si029626m.g	1590	0	7	0	0.304185	-8.2488	down	0.0222682	0.0574184
Si011287m.g	909	0	4	0	0.304041	-8.24812	down	0.120279	0.229412
Si024691m.g	909	0	4	0	0.304041	-8.24812	down	0.120279	0.228133
Si040146m.g	456	0	2	0	0.303041	-8.24337	down	0.370276	0.522735
Si016041m.g	456	0	2	0	0.303041	-8.24337	down	0.370276	0.51937
Si033614m.g	457	0	2	0	0.302378	-8.24021	down	0.370276	0.517703
Si006926m.g	1143	0	5	0	0.302246	-8.23958	down	0.0685522	0.145311
Si019512m.g	915	0	4	0	0.302048	-8.23863	down	0.120279	0.227514
Si032975m.g	687	0	3	0	0.301718	-8.23706	down	0.211036	0.348095
Si031813m.g	459	0	2	0	0.301061	-8.23391	down	0.370276	0.523822
Si014845m.g	230	0	1	0	0.300406	-8.23077	down	0.649672	0.771468
Si024715m.g	1383	0	6	0	0.299754	-8.22764	down	0.0390708	0.0918215
Si005248m.g	692	0	3	0	0.299538	-8.22659	down	0.211036	0.348177
Si003608m.g	463	0	2	0	0.29846	-8.22139	down	0.370276	0.523132
Si015301m.g	927	0	4	0	0.298138	-8.21983	down	0.120279	0.228459
Si031361m.g	697	0	3	0	0.297389	-8.21621	down	0.211036	0.347314
Si032512m.g	465	0	2	0	0.297176	-8.21517	down	0.370276	0.523928
Si040082m.g	1401	0	6	0	0.295903	-8.20898	down	0.0390708	0.0921554
Si039138m.g	234	0	1	0	0.295271	-8.2059	down	0.649672	0.765957
Si033799m.g	468	0	2	0	0.295271	-8.2059	down	0.370276	0.519971
Si008896m.g	468	0	2	0	0.295271	-8.2059	down	0.370276	0.51489
Si024127m.g	234	0	1	0	0.295271	-8.2059	down	0.649672	0.758136
Si033381m.g	468	0	2	0	0.295271	-8.2059	down	0.370276	0.512513
Si024666m.g	1173	0	5	0	0.294516	-8.2022	down	0.0685522	0.145554
Si024580m.g	705	0	3	0	0.294015	-8.19974	down	0.211036	0.346619
Si032260m.g	2352	0	10	0	0.293765	-8.19852	down	0.0041227	0.0133494
Si032444m.g	471	0	2	0	0.29339	-8.19668	down	0.370276	0.513967
Si013042m.g	471	0	2	0	0.29339	-8.19668	down	0.370276	0.513175
Si027754m.g	1179	0	5	0	0.293017	-8.19484	down	0.0685522	0.145266
Si007594m.g	472	0	2	0	0.292769	-8.19362	down	0.370276	0.523902
Si007728m.g	472	0	2	0	0.292769	-8.19362	down	0.370276	0.51471
Si010059m.g	1418	0	6	0	0.292356	-8.19158	down	0.0390708	0.0918602
Si014713m.g	474	0	2	0	0.291533	-8.18752	down	0.370276	0.524834
Si005598m.g	237	0	1	0	0.291533	-8.18752	down	0.649672	0.763214
Si014861m.g	1659	0	7	0	0.291533	-8.18752	down	0.0222682	0.0573336
Si020330m.g	475	0	2	0	0.29092	-8.18448	down	0.370276	0.520837
Si011574m.g	475	0	2	0	0.29092	-8.18448	down	0.370276	0.516848
Si002446m.g	951	0	4	0	0.290614	-8.18296	down	0.120279	0.22849
Si025444m.g	476	0	2	0	0.290308	-8.18144	down	0.370276	0.518353
Si012773m.g	714	0	3	0	0.290308	-8.18144	down	0.211036	0.346517
Si014650m.g	477	0	2	0	0.2897	-8.17842	down	0.370276	0.515584
Si005460m.g	480	0	2	0	0.287889	-8.16937	down	0.370276	0.524114
Si039241m.g	240	0	1	0	0.287889	-8.16937	down	0.649672	0.764922
Si010618m.g	960	0	4	0	0.287889	-8.16937	down	0.120279	0.227776
Si027257m.g	240	0	1	0	0.287889	-8.16937	down	0.649672	0.754255
Si033493m.g	481	0	2	0	0.287291	-8.16637	down	0.370276	0.524381
Si024391m.g	963	0	4	0	0.286992	-8.16487	down	0.120279	0.228117
Si033650m.g	482	0	2	0	0.286695	-8.16337	down	0.370276	0.519814
Si008919m.g	241	0	1	0	0.286695	-8.16337	down	0.649672	0.762123
Si039377m.g	1446	0	6	0	0.286695	-8.16337	down	0.0390708	0.091837
Si028624m.g	965	0	4	0	0.286398	-8.16188	down	0.120279	0.228973
Si039908m.g	483	0	2	0	0.286101	-8.16038	down	0.370276	0.514172
Si008867m.g	484	0	2	0	0.28551	-8.1574	down	0.370276	0.520102
Si031822m.g	484	0	2	0	0.28551	-8.1574	down	0.370276	0.518691
Si008591m.g	243	0	1	0	0.284335	-8.15145	down	0.649672	0.764599
Si033789m.g	487	0	2	0	0.283751	8.14848	down	0.370276	0.524354
Si003574m.g	487	0	2	0	0.283751	-8.14848	down	0.370276	0.52039
Si028552m.g	488	0	2	0	0.28317	-8.14552	down	0.370276	0.524008
Si024864m.g	1464	0	6	0	0.28317	-8.14552	down	0.0390708	0.0919377
Si020602m.g	489	0	2	0	0.282591	-8.14257	down	0.370276	0.513814
Si031465m.g	491	0	2	0	0.28144	-8.13668	down	0.370276	0.513328
Si038245m.g	491	0	2	0	0.28144	-8.13668	down	0.370276	0.512411
Si038498m.g	246	0	1	0	0.280868	-8.13375	down	0.649672	0.760236
Si013059m.g	493	0	2	0	0.280298	-8.13082	down	0.370276	0.516383
Si004393m.g	987	0	4	0	0.280014	-8.12935	down	0.120279	0.228661
Si005360m.g	496	0	2	0	0.278602	-8.12206	down	0.370276	0.522708
Si027416m.g	498	0	2	0	0.277484	-8.11626	down	0.370276	0.523981
Si028396m.g	498	0	2	0	0.277484	-8.11626	down	0.370276	0.522233
Si020402m.g	249	0	1	0	0.277484	-8.11626	down	0.649672	0.762925
Si012497m.g	249	0	1	0	0.277484	-8.11626	down	0.649672	0.759344
Si015997m.g	500	0	2	0	0.276374	-8.11048	down	0.370276	0.52486
Si038861m.g	1002	0	4	0	0.275822	-8.10759	down	0.120279	0.229428
Si031321m.g	752	0	3	0	0.275639	-8.10663	down	0.211036	0.347089
Si003367m.g	504	0	2	0	0.27418	-8.09898	down	0.370276	0.517237
Si026999m.g	505	0	2	0	0.273637	-8.09612	down	0.370276	0.525394
Si023605m.g	505	0	2	0	0.273637	8.09612	down	0.370276	0.523159
Si025726m.g	505	0	2	0	0.273637	-8.09612	down	0.370276	0.518223
Si030262m.g	1264	0	5	0	0.273313	-8.09441	down	0.0685522	0.145776
Si032227m.g	2289	0	9	0	0.271665	-8.08568	down	0.0072335	0.0218257
Si023630m.g	510	0	2	0	0.270955	-8.08191	down	0.370276	0.524088
Si025285m.g	510	0	2	0	0.270955	-8.08191	down	0.370276	0.512437
Si039615m.g	1278	0	5	0	0.270319	-8.07852	down	0.0685522	0.145499
Si021546m.g	1791	0	7	0	0.270047	-8.07707	down	0.0222682	0.0573283
Si033435m.g	256	0	1	0	0.269896	-8.07626	down	0.649672	0.768035
Si005590m.g	256	0	1	0	0.269896	-8.07626	down	0.649672	0.755702
Si011855m.g	1794	0	7	0	0.269595	-8.07465	down	0.0222682	0.0574503
Si020649m.g	257	0	1	0	0.268846	-8.07064	down	0.649672	0.764825
Si038418m.g	514	0	2	0	0.268846	-8.07064	down	0.370276	0.517314
Si032606m.g	771	0	3	0	0.268846	-8.07064	down	0.211036	0.346823
Si027128m.g	258	0	1	0	0.267804	-8.06503	down	0.649672	0.771435
Si004161m.g	516	0	2	0	0.267804	-8.06503	down	0.370276	0.518613
Si014986m.g	258	0	1	0	0.267804	-8.06503	down	0.649672	0.755198
Si032353m.g	2067	0	8	0	0.267415	-8.06294	down	0.0126916	0.0354701
Si008913m.g	517	0	2	0	0.267286	-8.06224	down	0.370276	0.521942
Si025807m.g	517	0	2	0	0.267286	-8.06224	down	0.370276	0.519396
Si027855m.g	2070	0	8	0	0.267028	-8.06085	down	0.0126916	0.0353603
Si040530m.g	518	0	2	0	0.26677	-8.05945	down	0.370276	0.517937
Si031760m.g	518	0	2	0	0.26677	-8.05945	down	0.370276	0.513737
Si012972m.g	518	0	2	0	0.26677	-8.05945	down	0.370276	0.512768
Si033201m.g	1557	0	6	0	0.266256	-8.05667	down	0.0390708	0.0919687
Si024313m.g	519	0	2	0	0.266256	-8.05667	down	0.370276	0.511954
Si040597m.g	520	0	2	0	0.265744	-8.05389	down	0.370276	0.52152
Si031712m.g	520	0	2	0	0.265744	-8.05389	down	0.370276	0.512666
Si032472m.g	522	0	2	0	0.264726	-8.04835	down	0.370276	0.52502
Si019511m.g	1047	0	4	0	0.263967	-8.04421	down	0.120279	0.229052
Si008212m.g	1047	0	4	0	0.263967	-8.04421	down	0.120279	0.227653
Si030856m.g	1048	0	4	0	0.263715	-8.04284	down	0.120279	0.228319
Si025438m.g	525	0	2	0	0.263213	-8.04009	down	0.370276	0.51903
Si020664m.g	525	0	2	0	0.263213	-8.04009	down	0.370276	0.512971
Si025743m.g	526	0	2	0	0.262713	-8.03734	down	0.370276	0.522259
Si033748m.g	526	0	2	0	0.262713	-8.03734	down	0.370276	0.521652
Si019037m.g	263	0	1	0	0.262713	-8.03734	down	0.649672	0.761098
Si020067m.g	1053	0	4	0	0.262463	-8.03597	down	0.120279	0.228303
Si039563m.g	264	0	1	0	0.261717	-8.03187	down	0.649672	0.768882
Si012608m.g	2904	0	11	0	0.261717	-8.03187	down	0.0023497	0.00809622
Si003525m.g	529	0	2	0	0.261223	-8.02914	down	0.370276	0.512157
Si029272m.g	1856	0	7	0	0.260589	-8.02563	down	0.0222682	0.0574344
Si020365m.g	533	0	2	0	0.259262	-8.01827	down	0.370276	0.5247
Si031781m.g	533	0	2	0	0.259262	-8.01827	down	0.370276	0.522497
Si037213m.g	1067	0	4	0	0.259019	-8.01692	down	0.120279	0.228552
Si028986m.g	2673	0	10	0	0.258486	-8.01394	down	0.0041227	0.0133463
Si039599m.g	537	0	2	0	0.257331	-8.00748	down	0.370276	0.520181
Si011838m.g	1344	0	5	0	0.257044	-8.00587	down	0.0685522	0.145244
Si003155m.g	807	0	3	0	0.256853	-8.0048	down	0.211036	0.349148
Si033484m.g	538	0	2	0	0.256853	-8.0048	down	0.370276	0.515198
Si033559m.g	539	0	2	0	0.256376	-8.00212	down	0.370276	0.517755
Si029828m.g	1350	0	5	0	0.255902	-7.99944	down	0.0685522	0.145898
Si011535m.g	540	0	2	0	0.255902	-7.99944	down	0.370276	0.517133
Si031307m.g	541	0	2	0	0.255429	-7.99678	down	0.370276	0.522576
Si003110m.g	543	0	2	0	0.254488	-7.99145	down	0.370276	0.516177
Si002408m.g	1630	0	6	0	0.254332	-7.99057	down	0.0390708	0.0918757
Si034571m.g	2178	0	8	0	0.253787	7.98747	down	0.0126916	0.035463
Si024676m.g	273	0	1	0	0.253089	-7.9835	down	0.649672	0.766799
Si028544m.g	546	0	2	0	0.253089	-7.9835	down	0.370276	0.520889
Si020477m.g	273	0	1	0	0.253089	-7.9835	down	0.649672	0.758676
Si019520m.g	549	0	2	0	0.251706	-7.9756	down	0.370276	0.513482
Si000706m.g	2200	0	8	0	0.251249	-7.97297	down	0.0126916	0.0353992
Si005588m.g	276	0	1	0	0.250338	-7.96774	down	0.649672	0.7716
Si002861m.g	828	0	3	0	0.250338	-7.96774	down	0.211036	0.349376
Si040218m.g	552	0	2	0	0.250338	-7.96774	down	0.370276	0.5206
Si003575m.g	277	0	1	0	0.249435	-7.96252	down	0.649672	0.758708
Si032121m.g	834	0	3	0	0.248537	-7.95732	down	0.211036	0.347848
Si020773m.g	279	0	1	0	0.247647	-7.95214	down	0.649672	0.768328
Si040110m.g	279	0	1	0	0.247647	-7.95214	down	0.649672	0.765277
Si015869m.g	279	0	1	0	0.247647	-7.95214	down	0.649672	0.764986
Si007820m.g	1395	0	5	0	0.247647	-7.95214	down	0.0685522	0.145643
Si025429m.g	559	0	2	0	0.247204	-7.94956	down	0.370276	0.523371
Si006869m.g	1118	0	4	0	0.247204	-7.94956	down	0.120279	0.228958
Si015505m.g	561	0	2	0	0.246322	-7.9444	down	0.370276	0.521284
Si019116m.g	561	0	2	0	0.246322	-7.9444	down	0.370276	0.520574
Si014517m.g	564	0	2	0	0.245012	-7.93671	down	0.370276	0.521468
Si008636m.g	282	0	1	0	0.245012	-7.93671	down	0.649672	0.766702
Si012389m.g	282	0	1	0	0.245012	-7.93671	down	0.649672	0.761482
Si003917m.g	282	0	1	0	0.245012	-7.93671	down	0.649672	0.758263
Si040620m.g	282	0	1	0	0.245012	-7.93671	down	0.649672	0.754098
Si024546m.g	1131	0	4	0	0.244362	-7.93288	down	0.120279	0.227529
Si038799m.g	1137	0	4	0	0.243073	-7.92524	down	0.120279	0.22756
Si027342m.g	570	0	2	0	0.242433	-7.92144	down	0.370276	0.522947
Si008955m.g	285	0	1	0	0.242433	-7.92144	down	0.649672	0.760395
Si012019m.g	285	0	1	0	0.242433	-7.92144	down	0.649672	0.75687
Si018229m.g	857	0	3	0	0.241867	-7.91807	down	0.211036	0.348713
Si004934m.g	1149	0	4	0	0.240534	-7.9101	down	0.120279	0.227916
Si014667m.g	578	0	2	0	0.239078	-7.90133	down	0.370276	0.512869
Si040463m.g	581	0	2	0	0.237843	-7.89387	down	0.370276	0.512793
Si003007m.g	582	0	2	0	0.237434	-7.89139	down	0.370276	0.524514
Si004149m.g	876	0	3	0	0.236621	-7.88644	down	0.211036	0.348693
Si011887m.g	294	0	1	0	0.235012	-7.87659	down	0.649672	0.770386
Si013050m.g	295	0	1	0	0.234215	-7.87169	down	0.649672	0.757344
Si039422m.g	1485	0	5	0	0.232638	-7.86194	down	0.0685522	0.145765
Si030495m.g	1188	0	4	0	0.232638	-7.86194	down	0.120279	0.228677
Si008320m.g	297	0	1	0	0.232638	-7.86194	down	0.649672	0.760811
Si017251m.g	1493	0	5	0	0.231391	-7.85419	down	0.0685522	0.145477
Si015670m.g	900	0	3	0	0.230311	-7.84744	down	0.211036	0.349189
Si017386m.g	1500	0	5	0	0.230311	-7.84744	down	0.0685522	0.14551
Si020506m.g	300	0	1	0	0.230311	-7.84744	down	0.649672	0.757503
Si007700m.g	600	0	2	0	0.230311	-7.84744	down	0.370276	0.512539
Si037406m.g	901	0	3	0	0.230056	-7.84584	down	0.211036	0.349542
Si027077m.g	603	0	2	0	0.229166	-7.84025	down	0.370276	0.525047
Si027526m.g	603	0	2	0	0.229166	-7.84025	down	0.370276	0.524594
Si004437m.g	1509	0	5	0	0.228938	-7.83881	down	0.0685522	0.145843
Si039611m.g	303	0	1	0	0.228031	-7.83309	down	0.649672	0.754694
Si011994m.g	1521	0	5	0	0.227132	-7.82738	down	0.0685522	0.145976
Si033053m.g	1524	0	5	0	0.226684	-7.82454	down	0.0685522	0.145887
Si012012m.g	1524	0	5	0	0.226684	-7.82454	down	0.0685522	0.145676
Si032763m.g	306	0	1	0	0.225795	-7.81887	down	0.649672	0.764405
Si004509m.g	306	0	1	0	0.225795	-7.81887	down	0.649672	0.755261
Si031914m.g	1227	0	4	0	0.225243	-7.81534	down	0.120279	0.228086
Si038358m.g	307	0	1	0	0.22506	-7.81417	down	0.649672	0.765633
Si020157m.g	615	0	2	0	0.224694	-7.81182	down	0.370276	0.520207
Si000401m.g	2467	0	8	0	0.224056	-7.80772	down	0.0126916	0.0354844
Si024618m.g	618	0	2	0	0.223603	-7.8048	down	0.370276	0.524754
Si030156m.g	1236	0	4	0	0.223603	-7.8048	down	0.120279	0.227498
Si010967m.g	929	0	3	0	0.223122	-7.80169	down	0.211036	0.349272
Si039800m.g	621	0	2	0	0.222523	-7.79781	down	0.370276	0.513099
Si005534m.g	311	0	1	0	0.222165	-7.79549	down	0.649672	0.759885
Si027947m.g	1245	0	4	0	0.221987	-7.79433	down	0.120279	0.227807
Si038660m.g	1560	0	5	0	0.221453	-7.79086	down	0.0685522	0.145876
Si007845m.g	312	0	1	0	0.221453	-7.79086	down	0.649672	0.767416
Si040624m.g	624	0	2	0	0.221453	-7.79086	down	0.370276	0.521731
Si010740m.g	937	0	3	0	0.221217	-7.78932	down	0.211036	0.348259
Si003219m.g	627	0	2	0	0.220394	-7.78394	down	0.370276	0.514018
Si007199m.g	941	0	3	0	0.220277	-7.78317	down	0.211036	0.3495
Si040368m.g	628	0	2	0	0.220043	-7.78164	down	0.370276	0.515172
Si019263m.g	630	0	2	0	0.219344	-7.77705	down	0.370276	0.522312
Si024080m.g	633	0	2	0	0.218305	-7.7702	down	0.370276	0.512997
Si004434m.g	318	0	1	0	0.217275	-7.76338	down	0.649672	0.770484
Si024733m.g	1272	0	4	0	0.217275	-7.76338	down	0.120279	0.228288
Si006513m.g	1272	0	4	0	0.217275	-7.76338	down	0.120279	0.227591
Si023771m.g	640	0	2	0	0.215917	-7.75433	down	0.370276	0.512259
Si022554m.g	1284	0	4	0	0.215244	-7.74983	down	0.120279	0.229255
Si012502m.g	321	0	1	0	0.215244	-7.74983	down	0.649672	0.761162
Si005104m.g	321	0	1	0	0.215244	-7.74983	down	0.649672	0.757471
Si019638m.g	966	0	3	0	0.214576	-7.74534	down	0.211036	0.347642
Si007095m.g	966	0	3	0	0.214576	-7.74534	down	0.211036	0.34713
Si020488m.g	323	0	1	0	0.213911	-7.74087	down	0.649672	0.768556
Si019416m.g	648	0	2	0	0.213251	-7.73641	down	0.370276	0.521231
Si030686m.g	972	0	3	0	0.213251	-7.73641	down	0.211036	0.347068
Si026153m.g	1950	0	6	0	0.212595	-7.73196	down	0.0390708	0.0921242
Si031772m.g	325	0	1	0	0.212595	-7.73196	down	0.649672	0.755103
Si033769m.g	325	0	1	0	0.212595	-7.73196	down	0.649672	0.754003
Si004222m.g	1302	0	4	0	0.212269	-7.72975	down	0.120279	0.227854
Si031974m.g	1629	0	5	0	0.212073	-7.72842	down	0.0685522	0.145377
Si040702m.g	326	0	1	0	0.211943	-7.72753	down	0.649672	0.764728
Si040829m.g	327	0	1	0	0.211295	-7.72311	down	0.649672	0.770091
Si003739m.g	654	0	2	0	0.211295	-7.72311	down	0.370276	0.514607
Si018823m.g	656	0	2	0	0.210651	-7.71871	down	0.370276	0.514402
Si017781m.g	1650	0	5	0	0.209374	-7.70994	down	0.0685522	0.145787
Si012249m.g	330	0	1	0	0.209374	-7.70994	down	0.649672	0.761834
Si024167m.g	660	0	2	0	0.209374	-7.70994	down	0.370276	0.514967
Si028179m.g	330	0	1	0	0.209374	-7.70994	down	0.649672	0.756522
Si007942m.g	993	0	3	0	0.208741	-7.70557	down	0.211036	0.349023
Si013528m.g	1655	0	5	0	0.208741	-7.70557	down	0.0685522	0.145665
Si012943m.g	332	0	1	0	0.208113	-7.70122	down	0.649672	0.770451
Si040416m.g	664	0	2	0	0.208113	-7.70122	down	0.370276	0.518639
Si018883m.g	664	0	2	0	0.208113	-7.70122	down	0.370276	0.517807
Si020549m.g	332	0	1	0	0.208113	-7.70122	down	0.649672	0.757534
Si007694m.g	332	0	1	0	0.208113	-7.70122	down	0.649672	0.756143
Si035714m.g	1335	0	4	0	0.207021	-7.69364	down	0.120279	0.228366
Si035634m.g	1670	0	5	0	0.206867	-7.69256	down	0.0685522	0.145145
Si009140m.g	335	0	1	0	0.206249	-7.68824	down	0.649672	0.760555
Si033357m.g	1341	0	4	0	0.206095	-7.68717	down	0.120279	0.228008
Si024363m.g	1344	0	4	0	0.205635	-7.68394	down	0.120279	0.229302
Si032258m.g	1011	0	3	0	0.205025	-7.67966	down	0.211036	0.346802
Si030544m.g	1349	0	4	0	0.204873	-7.67859	down	0.120279	0.228537
Si008084m.g	1689	0	5	0	0.204539	-7.67624	down	0.0685522	0.145865
Si011413m.g	338	0	1	0	0.204418	-7.67538	down	0.649672	0.764309
Si032959m.g	1014	0	3	0	0.204418	-7.67538	down	0.211036	0.347396
Si014293m.g	1015	0	3	0	0.204217	-7.67396	down	0.211036	0.349583
Si023221m.g	677	0	2	0	0.204116	-7.67325	down	0.370276	0.517211
Si035658m.g	1356	0	4	0	0.203815	-7.67112	down	0.120279	0.228786
Si038109m.g	679	0	2	0	0.203515	-7.66899	down	0.370276	0.520863
Si008589m.g	1359	0	4	0	0.203365	-7.66793	down	0.120279	0.228927
Si032159m.g	1362	0	4	0	0.202918	-7.66475	down	0.120279	0.229067
Si005223m.g	341	0	1	0	0.20262	-7.66263	down	0.649672	0.761258
Si032219m.g	342	0	1	0	0.202028	-7.65841	down	0.649672	0.771764
Si024705m.g	1371	0	4	0	0.201585	-7.65525	down	0.120279	0.227575
Si001382m.g	1374	0	4	0	0.201145	-7.65209	down	0.120279	0.228989
Si033226m.g	1374	0	4	0	0.201145	-7.65209	down	0.120279	0.228334
Si011802m.g	687	0	2	0	0.201145	-7.65209	down	0.370276	0.517262
Si019315m.g	687	0	2	0	0.201145	-7.65209	down	0.370276	0.514223
Si039176m.g	1377	0	4	0	0.200707	-7.64895	down	0.120279	0.229396
Si040233m.g	1377	0	4	0	0.200707	-7.64895	down	0.120279	0.229036
Si014918m.g	690	0	2	0	0.200271	-7.64581	down	0.370276	0.523795
Si032901m.g	345	0	1	0	0.200271	-7.64581	down	0.649672	0.758994
Si002402m.g	1036	0	3	0	0.200077	-7.64441	down	0.211036	0.346496
Si015957m.g	692	0	2	0	0.199692	-7.64163	down	0.370276	0.521784
Si037616m.g	692	0	2	0	0.199692	-7.64163	down	0.370276	0.51659
Si013107m.g	347	0	1	0	0.199116	-7.63747	down	0.649672	0.770517
Si008124m.g	2781	0	8	0	0.198758	-7.63487	down	0.0126916	0.0353215
Si017122m.g	1739	0	5	0	0.198658	-7.63415	down	0.0685522	0.145388
Si038786m.g	348	0	1	0	0.198544	-7.63332	down	0.649672	0.763182
Si027524m.g	348	0	1	0	0.198544	-7.63332	down	0.649672	0.755072
Si038448m.g	697	0	2	0	0.198259	-7.63125	down	0.370276	0.52361
Si004871m.g	2094	0	6	0	0.197975	-7.62918	down	0.0390708	0.0920853
Si032417m.g	699	0	2	0	0.197692	-7.62711	down	0.370276	0.521389
Si010704m.g	1049	0	3	0	0.197598	-7.62642	down	0.211036	0.347232
Si011721m.g	351	0	1	0	0.196847	-7.62093	down	0.649672	0.770582
Si011543m.g	703	0	2	0	0.196567	-7.61888	down	0.370276	0.51366
Si004578m.g	705	0	2	0	0.19601	-7.61478	down	0.370276	0.519631
Si040828m.g	354	0	1	0	0.195179	-7.60865	down	0.649672	0.762732
Si013468m.g	1772	0	5	0	0.194959	-7.60703	down	0.0685522	0.145443
Si032451m.g	2145	0	6	0	0.193268	-7.59446	down	0.0390708	0.0921398
Si028549m.g	358	0	1	0	0.192998	-7.59244	down	0.649672	0.762347
Si040166m.g	717	0	2	0	0.192729	-7.59043	down	0.370276	0.516693
Si040136m.g	360	0	1	0	0.191926	-7.58441	down	0.649672	0.763278
Si024212m.g	360	0	1	0	0.191926	-7.58441	down	0.649672	0.75928
Si018980m.g	361	0	1	0	0.191394	-7.58041	down	0.649672	0.760268
Si017068m.g	1446	0	4	0	0.19113	-7.57841	down	0.120279	0.228911
Si015952m.g	362	0	1	0	0.190866	-7.57641	down	0.649672	0.771041
Si037244m.g	726	0	2	0	0.19034	-7.57243	down	0.370276	0.52462
Si014623m.g	729	0	2	0	0.189557	-7.56649	down	0.370276	0.517599
Si023546m.g	730	0	2	0	0.189297	-7.56451	down	0.370276	0.523079
Si040715m.g	365	0	1	0	0.189297	-7.56451	down	0.649672	0.76836
Si025909m.g	2925	0	8	0	0.188973	-7.56204	down	0.0126916	0.0353144
Si005174m.g	1464	0	4	0	0.18878	-7.56056	down	0.120279	0.228817
Si000278m.g	2928	0	8	0	0.18878	-7.56056	down	0.0126916	0.0353638
Si025613m.g	366	0	1	0	0.18878	-7.56056	down	0.649672	0.756743
Si006241m.g	1833	0	5	0	0.188471	-7.5582	down	0.0685522	0.14582
Si002395m.g	1100	0	3	0	0.188437	-7.55794	down	0.211036	0.348218
Si033129m.g	735	0	2	0	0.188009	-7.55466	down	0.370276	0.525234
Si019772m.g	735	0	2	0	0.188009	-7.55466	down	0.370276	0.524434
Si027360m.g	738	0	2	0	0.187245	-7.54878	down	0.370276	0.523
Si027956m.g	741	0	2	0	0.186487	-7.54293	down	0.370276	0.517029
Si003768m.g	741	0	2	0	0.186487	-7.54293	down	0.370276	0.514428
Si020085m.g	1113	0	3	0	0.186236	-7.54099	down	0.211036	0.349127
Si004438m.g	744	0	2	0	0.185735	-7.5371	down	0.370276	0.525582
Si019259m.g	372	0	1	0	0.185735	-7.5371	down	0.649672	0.763375
Si009031m.g	372	0	1	0	0.185735	-7.5371	down	0.649672	0.759535
Si039867m.g	372	0	1	0	0.185735	-7.5371	down	0.649672	0.754035
Si025484m.g	373	0	1	0	0.185237	-7.53323	down	0.649672	0.771534
Si036134m.g	1493	0	4	0	0.185113	-7.53226	down	0.120279	0.228692
Si020326m.g	374	0	1	0	0.184742	-7.52937	down	0.649672	0.75801
Si030287m.g	1124	0	3	0	0.184413	-7.5268	down	0.211036	0.346945
Si012363m.g	375	0	1	0	0.184249	-7.52551	down	0.649672	0.771074
Si004053m.g	375	0	1	0	0.184249	-7.52551	down	0.649672	0.766021
Si004318m.g	750	0	2	0	0.184249	-7.52551	down	0.370276	0.519553
Si039240m.g	375	0	1	0	0.184249	-7.52551	down	0.649672	0.763986
Si008596m.g	753	0	2	0	0.183515	-7.51975	down	0.370276	0.51579
Si029874m.g	1509	0	4	0	0.18315	-7.51688	down	0.120279	0.229146
Si014666m.g	378	0	1	0	0.182787	-7.51402	down	0.649672	0.763053
Si011438m.g	756	0	2	0	0.182787	-7.51402	down	0.370276	0.517781
Si029570m.g	1515	0	4	0	0.182425	-7.51116	down	0.120279	0.228848
Si015001m.g	759	0	2	0	0.182064	-7.5083	down	0.370276	0.523053
Si015755m.g	759	0	2	0	0.182064	-7.5083	down	0.370276	0.514864
Si015369m.g	1140	0	3	0	0.181825	-7.5064	down	0.211036	0.348115
Si028242m.g	762	0	2	0	0.181348	-7.50261	down	0.370276	0.517366
Si033068m.g	1527	0	4	0	0.180991	-7.49978	down	0.120279	0.229177
Si028185m.g	1146	0	3	0	0.180873	-7.49883	down	0.211036	0.346864
Si014322m.g	766	0	2	0	0.180401	-7.49506	down	0.370276	0.519709
Si033441m.g	383	0	1	0	0.180401	-7.49506	down	0.649672	0.755135
Si003772m.g	1533	0	4	0	0.180283	-7.49412	down	0.120279	0.229333
Si003106m.g	768	0	2	0	0.179931	-7.4913	down	0.370276	0.523955
Si020168m.g	384	0	1	0	0.179931	-7.4913	down	0.649672	0.76573
Si026239m.g	1539	0	4	0	0.17958	-7.48848	down	0.120279	0.227761
Si020359m.g	385	0	1	0	0.179463	-7.48755	down	0.649672	0.760938
Si004921m.g	2313	0	6	0	0.179231	-7.48567	down	0.0390708	0.0918292
Si040406m.g	386	0	1	0	0.178998	-7.4838	down	0.649672	0.754317
Si028225m.g	387	0	1	0	0.178536	-7.48007	down	0.649672	0.762957
Si032938m.g	780	0	2	0	0.177163	-7.46893	down	0.370276	0.525074
Si019726m.g	390	0	1	0	0.177163	-7.46893	down	0.649672	0.768588
Si004553m.g	390	0	1	0	0.177163	-7.46893	down	0.649672	0.756206
Si025640m.g	782	0	2	0	0.176709	-7.46524	down	0.370276	0.516202
Si040107m.g	1566	0	4	0	0.176484	-7.46339	down	0.120279	0.227823
Si008868m.g	392	0	1	0	0.176259	-7.46155	down	0.649672	0.767319
Si005559m.g	392	0	1	0	0.176259	-7.46155	down	0.649672	0.764276
Si037345m.g	1964	0	5	0	0.1759	-7.45861	down	0.0685522	0.14541
Si008716m.g	1179	0	3	0	0.17581	-7.45788	down	0.211036	0.348445
Si019095m.g	393	0	1	0	0.17581	-7.45788	down	0.649672	0.763697
Si030106m.g	1179	0	3	0	0.17581	-7.45788	down	0.211036	0.348301
Si038977m.g	393	0	1	0	0.17581	-7.45788	down	0.649672	0.75979
Si013018m.g	787	0	2	0	0.175587	-7.45604	down	0.370276	0.516745
Si033181m.g	789	0	2	0	0.175142	-7.45238	down	0.370276	0.51264
Si024417m.g	1185	0	3	0	0.17492	-7.45055	down	0.211036	0.348858
Si012237m.g	1581	0	4	0	0.174809	-7.44964	down	0.120279	0.228428
Si039521m.g	792	0	2	0	0.174478	-7.4469	down	0.370276	0.521863
Si005637m.g	396	0	1	0	0.174478	-7.4469	down	0.649672	0.764631
Si025752m.g	397	0	1	0	0.174039	-7.44327	down	0.649672	0.764019
Si005494m.g	795	0	2	0	0.17382	-7.44145	down	0.370276	0.521441
Si023154m.g	795	0	2	0	0.17382	-7.44145	down	0.370276	0.513788
Si014767m.g	398	0	1	0	0.173602	-7.43964	down	0.649672	0.762668
Si004011m.g	399	0	1	0	0.173166	-7.43602	down	0.649672	0.767807
Si018326m.g	800	0	2	0	0.172734	-7.4324	down	0.370276	0.518509
Si039874m.g	804	0	2	0	0.171874	-7.42521	down	0.370276	0.516357
Si004810m.g	402	0	1	0	0.171874	-7.42521	down	0.649672	0.753972
Si012127m.g	2820	0	7	0	0.171508	-7.42214	down	0.0222682	0.0573495
Si038112m.g	403	0	1	0	0.171448	-7.42162	down	0.649672	0.766248
Si007342m.g	807	0	2	0	0.171235	-7.41984	down	0.370276	0.515147
Si008922m.g	404	0	1	0	0.171023	-7.41805	down	0.649672	0.76996
Si031532m.g	404	0	1	0	0.171023	-7.41805	down	0.649672	0.764954
Si020616m.g	405	0	1	0	0.170601	-7.41448	down	0.649672	0.769993
Si015513m.g	810	0	2	0	0.170601	-7.41448	down	0.370276	0.518067
Si025431m.g	405	0	1	0	0.170601	-7.41448	down	0.649672	0.760587
Si004908m.g	1218	0	3	0	0.170181	-7.41092	down	0.211036	0.346741
Si004310m.g	408	0	1	0	0.169347	-7.40384	down	0.649672	0.758041
Si004894m.g	408	0	1	0	0.169347	-7.40384	down	0.649672	0.754537
Si009107m.g	409	0	1	0	0.168933	-7.4003	down	0.649672	0.767124
Si040012m.g	819	0	2	0	0.168726	-7.39854	down	0.370276	0.52292
Si019761m.g	819	0	2	0	0.168726	-7.39854	down	0.370276	0.518041
Si040553m.g	410	0	1	0	0.168521	-7.39678	down	0.649672	0.763504
Si033320m.g	1641	0	4	0	0.168418	-7.3959	down	0.120279	0.229161
Si038535m.g	822	0	2	0	0.16811	-7.39327	down	0.370276	0.515326
Si002846m.g	822	0	2	0	0.16811	-7.39327	down	0.370276	0.512589
Si027113m.g	824	0	2	0	0.167702	-7.38976	down	0.370276	0.524647
Si040757m.g	412	0	1	0	0.167702	-7.38976	down	0.649672	0.767872
Si004980m.g	825	0	2	0	0.167499	-7.38801	down	0.370276	0.519422
Si014722m.g	413	0	1	0	0.167296	-7.38626	down	0.649672	0.762155
Si038990m.g	414	0	1	0	0.166892	-7.38277	down	0.649672	0.761866
Si039239m.g	414	0	1	0	0.166892	-7.38277	down	0.649672	0.759503
Si027551m.g	414	0	1	0	0.166892	-7.38277	down	0.649672	0.758359
Si024586m.g	831	0	2	0	0.16629	-7.37756	down	0.370276	0.520338
Si018295m.g	832	0	2	0	0.16609	-7.37582	down	0.370276	0.517911
Si034355m.g	2497	0	6	0	0.166023	-7.37524	down	0.0390708	0.0920698
Si005495m.g	417	0	1	0	0.165692	-7.37236	down	0.649672	0.768197
Si003891m.g	417	0	1	0	0.165692	-7.37236	down	0.649672	0.764341
Si011286m.g	417	0	1	0	0.165692	-7.37236	down	0.649672	0.758899
Si038304m.g	420	0	1	0	0.164508	-7.36202	down	0.649672	0.764534
Si003833m.g	423	0	1	0	0.163341	-7.35175	down	0.649672	0.76389
Si015220m.g	423	0	1	0	0.163341	-7.35175	down	0.649672	0.763439
Si003370m.g	423	0	1	0	0.163341	-7.35175	down	0.649672	0.761514
Si002319m.g	1269	0	3	0	0.163341	-7.35175	down	0.211036	0.347827
Si025511m.g	424	0	1	0	0.162956	-7.34834	down	0.649672	0.769208
Si025374m.g	424	0	1	0	0.162956	-7.34834	down	0.649672	0.761418
Si033644m.g	425	0	1	0	0.162573	-7.34494	down	0.649672	0.761226
Si027238m.g	426	0	1	0	0.162191	-7.34155	down	0.649672	0.770976
Si038707m.g	852	0	2	0	0.162191	-7.34155	down	0.370276	0.514736
Si013070m.g	427	0	1	0	0.161811	-7.33817	down	0.649672	0.763664
Si015178m.g	858	0	2	0	0.161057	-7.33143	down	0.370276	0.517444
Si019528m.g	1722	0	4	0	0.160496	-7.32639	down	0.120279	0.228195
Si015579m.g	861	0	2	0	0.160496	-7.32639	down	0.370276	0.516486
Si003872m.g	861	0	2	0	0.160496	-7.32639	down	0.370276	0.513916
Si033425m.g	431	0	1	0	0.16031	-7.32472	down	0.649672	0.7546
Si027802m.g	1725	0	4	0	0.160217	-7.32388	down	0.120279	0.227637
Si019981m.g	435	0	1	0	0.158835	-7.31139	down	0.649672	0.76667
Si008199m.g	435	0	1	0	0.158835	-7.31139	down	0.649672	0.754852
Si007929m.g	873	0	2	0	0.15829	-7.30642	down	0.370276	0.513584
Si031749m.g	437	0	1	0	0.158108	-7.30477	down	0.649672	0.759057
Si013031m.g	439	0	1	0	0.157388	-7.29818	down	0.649672	0.767254
Si013056m.g	439	0	1	0	0.157388	-7.29818	down	0.649672	0.759694
Si018442m.g	879	0	2	0	0.157209	-7.29654	down	0.370276	0.516667
Si004828m.g	441	0	1	0	0.156674	-7.29163	down	0.649672	0.767449
Si013069m.g	441	0	1	0	0.156674	-7.29163	down	0.649672	0.76641
Si025315m.g	441	0	1	0	0.156674	-7.29163	down	0.649672	0.759026
Si005021m.g	441	0	1	0	0.156674	-7.29163	down	0.649672	0.757946
Si030552m.g	1771	0	4	0	0.156055	-7.28591	down	0.120279	0.227606
Si032596m.g	1329	0	3	0	0.155967	-7.2851	down	0.211036	0.347683
Si027617m.g	1332	0	3	0	0.155616	-7.28184	down	0.211036	0.349334
Si025435m.g	444	0	1	0	0.155616	-7.28184	down	0.649672	0.770189
Si031934m.g	891	0	2	0	0.155092	-7.27698	down	0.370276	0.52478
Si031214m.g	891	0	2	0	0.155092	-7.27698	down	0.370276	0.523265
Si018810m.g	446	0	1	0	0.154918	-7.27536	down	0.649672	0.760747
Si038556m.g	447	0	1	0	0.154571	-7.27213	down	0.649672	0.770877
Si015538m.g	447	0	1	0	0.154571	-7.27213	down	0.649672	0.762091
Si023658m.g	447	0	1	0	0.154571	-7.27213	down	0.649672	0.753941
Si031120m.g	895	0	2	0	0.154399	-7.27052	down	0.370276	0.522127
Si014731m.g	449	0	1	0	0.153883	-7.26569	down	0.649672	0.7696
Si028547m.g	449	0	1	0	0.153883	-7.26569	down	0.649672	0.756427
Si033724m.g	449	0	1	0	0.153883	-7.26569	down	0.649672	0.755859
Si020401m.g	449	0	1	0	0.153883	-7.26569	down	0.649672	0.755544
Si031852m.g	449	0	1	0	0.153883	-7.26569	down	0.649672	0.753878
Si003873m.g	900	0	2	0	0.153541	-7.26248	down	0.370276	0.514044
Si009753m.g	1803	0	4	0	0.153285	-7.26008	down	0.120279	0.2279
Si038691m.g	1806	0	4	0	0.153031	-7.25768	down	0.120279	0.229271
Si038721m.g	903	0	2	0	0.153031	-7.25768	down	0.370276	0.524807
Si029819m.g	1356	0	3	0	0.152862	-7.25608	down	0.211036	0.348548
Si020265m.g	452	0	1	0	0.152862	-7.25608	down	0.649672	0.75668
Si004901m.g	453	0	1	0	0.152524	-7.25289	down	0.649672	0.766313
Si024299m.g	906	0	2	0	0.152524	-7.25289	down	0.370276	0.519291
Si033704m.g	454	0	1	0	0.152188	-7.24971	down	0.649672	0.76898
Si029713m.g	1819	0	4	0	0.151937	-7.24733	down	0.120279	0.228755
Si040611m.g	455	0	1	0	0.151854	-7.24654	down	0.649672	0.769927
Si040612m.g	455	0	1	0	0.151854	-7.24654	down	0.649672	0.762828
Si024774m.g	1824	0	4	0	0.151521	-7.24337	down	0.120279	0.228381
Si008117m.g	912	0	2	0	0.151521	-7.24337	down	0.370276	0.515687
Si028407m.g	456	0	1	0	0.151521	-7.24337	down	0.649672	0.759217
Si027815m.g	912	0	2	0	0.151521	-7.24337	down	0.370276	0.514454
Si027809m.g	456	0	1	0	0.151521	-7.24337	down	0.649672	0.756648
Si008428m.g	915	0	2	0	0.151024	-7.23863	down	0.370276	0.521021
Si018955m.g	458	0	1	0	0.150859	-7.23706	down	0.649672	0.769274
Si009307m.g	3211	0	7	0	0.150624	-7.23481	down	0.0222682	0.057376
Si021711m.g	1835	0	4	0	0.150612	-7.2347	down	0.120279	0.22821
Si007776m.g	459	0	1	0	0.15053	-7.23391	down	0.649672	0.7603
Si039207m.g	921	0	2	0	0.15004	-7.2292	down	0.370276	0.513609
Si034022m.g	3694	0	8	0	0.149634	-7.22529	down	0.0126916	0.0353568
Si027874m.g	462	0	1	0	0.149553	-7.22451	down	0.649672	0.758422
Si027055m.g	463	0	1	0	0.14923	-7.22139	down	0.649672	0.760842
Si012010m.g	927	0	2	0	0.149069	-7.21983	down	0.370276	0.520679
Si012159m.g	927	0	2	0	0.149069	-7.21983	down	0.370276	0.514351
Si032861m.g	1857	0	4	0	0.148828	-7.2175	down	0.120279	0.229114
Si025629m.g	467	0	1	0	0.147952	-7.20898	down	0.649672	0.763954
Si025753m.g	468	0	1	0	0.147635	-7.2059	down	0.649672	0.760874
Si028444m.g	468	0	1	0	0.147635	-7.2059	down	0.649672	0.757313
Si015883m.g	937	0	2	0	0.147478	-7.20436	down	0.370276	0.518301
Si018859m.g	469	0	1	0	0.147321	-7.20282	down	0.649672	0.771304
Si014355m.g	941	0	2	0	0.146851	-7.19821	down	0.370276	0.514505
Si005285m.g	471	0	1	0	0.146695	-7.19668	down	0.649672	0.763246
Si020387m.g	472	0	1	0	0.146384	-7.19362	down	0.649672	0.771632
Si019081m.g	945	0	2	0	0.146229	-7.19209	down	0.370276	0.523503
Si036710m.g	945	0	2	0	0.146229	-7.19209	down	0.370276	0.520548
Si004010m.g	1419	0	3	0	0.146075	-7.19056	down	0.211036	0.349231
Si004854m.g	1419	0	3	0	0.146075	-7.19056	down	0.211036	0.34828
Si019851m.g	1893	0	4	0	0.145998	-7.1898	down	0.120279	0.22863
Si038404m.g	474	0	1	0	0.145767	-7.18752	down	0.649672	0.761898
Si004958m.g	2373	0	5	0	0.145582	-7.18569	down	0.0685522	0.145921
Si029895m.g	1427	0	3	0	0.145256	-7.18245	down	0.211036	0.349251
Si025682m.g	476	0	1	0	0.145154	-7.18144	down	0.649672	0.759312
Si008942m.g	477	0	1	0	0.14485	-7.17842	down	0.649672	0.758232
Si005337m.g	478	0	1	0	0.144547	-7.17539	down	0.649672	0.764567
Si040734m.g	478	0	1	0	0.144547	-7.17539	down	0.649672	0.757788
Si020634m.g	479	0	1	0	0.144245	-7.17238	down	0.649672	0.7681
Si011577m.g	479	0	1	0	0.144245	-7.17238	down	0.649672	0.754474
Si004941m.g	960	0	2	0	0.143945	-7.16937	down	0.370276	0.519945
Si003057m.g	961	0	2	0	0.143795	-7.16787	down	0.370276	0.514095
Si033636m.g	481	0	1	0	0.143645	-7.16637	down	0.649672	0.756838
Si020124m.g	2406	0	5	0	0.143586	-7.16577	down	0.0685522	0.145954
Si026358m.g	1447	0	3	0	0.143248	-7.16237	down	0.211036	0.347622
Si007797m.g	483	0	1	0	0.143051	-7.16038	down	0.649672	0.768915
Si028607m.g	483	0	1	0	0.143051	-7.16038	down	0.649672	0.762636
Si037627m.g	966	0	2	0	0.143051	-7.16038	down	0.370276	0.512819
Si039315m.g	966	0	2	0	0.143051	-7.16038	down	0.370276	0.512615
Si040311m.g	483	0	1	0	0.143051	-7.16038	down	0.649672	0.754789
Si011379m.g	484	0	1	0	0.142755	-7.1574	down	0.649672	0.767027
Si025401m.g	485	0	1	0	0.142461	-7.15442	down	0.649672	0.765374
Si040535m.g	485	0	1	0	0.142461	-7.15442	down	0.649672	0.765309
Si032231m.g	1455	0	3	0	0.142461	-7.15442	down	0.211036	0.348589
Si018123m.g	972	0	2	0	0.142168	-7.15145	down	0.370276	0.523185
Si008872m.g	486	0	1	0	0.142168	-7.15145	down	0.649672	0.766832
Si017978m.g	975	0	2	0	0.14173	-7.147	down	0.370276	0.522074
Si004893m.g	975	0	2	0	0.14173	-7.147	down	0.370276	0.516564
Si007736m.g	488	0	1	0	0.141585	-7.14552	down	0.649672	0.771567
Si025424m.g	488	0	1	0	0.141585	-7.14552	down	0.649672	0.767644
Si002708m.g	976	0	2	0	0.141585	-7.14552	down	0.370276	0.518145
Si008053m.g	489	0	1	0	0.141295	-7.14257	down	0.649672	0.769404
Si033162m.g	978	0	2	0	0.141295	-7.14257	down	0.370276	0.522814
Si008776m.g	2445	0	5	0	0.141295	-7.14257	down	0.0685522	0.145832
Si040823m.g	489	0	1	0	0.141295	-7.14257	down	0.649672	0.76177
Si039172m.g	978	0	2	0	0.141295	-7.14257	down	0.370276	0.51561
Si005156m.g	489	0	1	0	0.141295	-7.14257	down	0.649672	0.757724
Si014622m.g	490	0	1	0	0.141007	-7.13962	down	0.649672	0.758168
Si025597m.g	490	0	1	0	0.141007	-7.13962	down	0.649672	0.757091
Si027156m.g	491	0	1	0	0.14072	-7.13668	down	0.649672	0.767221
Si020502m.g	491	0	1	0	0.14072	-7.13668	down	0.649672	0.766637
Si009953m.g	1476	0	3	0	0.140434	-7.13375	down	0.211036	0.348569
Si033239m.g	984	0	2	0	0.140434	-7.13375	down	0.370276	0.51646
Si019759m.g	492	0	1	0	0.140434	-7.13375	down	0.649672	0.757629
Si028088m.g	984	0	2	0	0.140434	-7.13375	down	0.370276	0.514146
Si003653m.g	493	0	1	0	0.140149	-7.13082	down	0.649672	0.770058
Si028600m.g	493	0	1	0	0.140149	-7.13082	down	0.649672	0.763793
Si033599m.g	493	0	1	0	0.140149	-7.13082	down	0.649672	0.758644
Si024117m.g	495	0	1	0	0.139583	-7.12498	down	0.649672	0.764115
Si027702m.g	1980	0	4	0	0.139583	-7.12498	down	0.120279	0.227406
Si007954m.g	993	0	2	0	0.139161	-7.12061	down	0.370276	0.523291
Si023772m.g	497	0	1	0	0.139021	-7.11916	down	0.649672	0.766864
Si007698m.g	497	0	1	0	0.139021	-7.11916	down	0.649672	0.757376
Si027093m.g	497	0	1	0	0.139021	-7.11916	down	0.649672	0.756712
Si007665m.g	498	0	1	0	0.138742	-7.11626	down	0.649672	0.766216
Si015396m.g	996	0	2	0	0.138742	-7.11626	down	0.370276	0.516125
Si024295m.g	996	0	2	0	0.138742	-7.11626	down	0.370276	0.515224
Si038447m.g	498	0	1	0	0.138742	-7.11626	down	0.649672	0.757914
Si032962m.g	498	0	1	0	0.138742	-7.11626	down	0.649672	0.755891
Si038290m.g	499	0	1	0	0.138464	-7.11336	down	0.649672	0.755985
Si023675m.g	499	0	1	0	0.138464	-7.11336	down	0.649672	0.754286
Si024086m.g	1002	0	2	0	0.137911	-7.10759	down	0.370276	0.516099
Si033741m.g	501	0	1	0	0.137911	-7.10759	down	0.649672	0.75438
Si007985m.g	504	0	1	0	0.13709	-7.09898	down	0.649672	0.771731
Si005151m.g	1008	0	2	0	0.13709	-7.09898	down	0.370276	0.517392
Si025422m.g	506	0	1	0	0.136548	-7.09327	down	0.649672	0.75416
Si026652m.g	1016	0	2	0	0.136011	-7.08758	down	0.370276	0.513405
Si039858m.g	1017	0	2	0	0.135877	-7.08616	down	0.370276	0.519866
Si032106m.g	1017	0	2	0	0.135877	-7.08616	down	0.370276	0.519083
Si027775m.g	1017	0	2	0	0.135877	-7.08616	down	0.370276	0.51203
Si031752m.g	509	0	1	0	0.135743	-7.08474	down	0.649672	0.762443
Si020369m.g	510	0	1	0	0.135477	-7.08191	down	0.649672	0.770681
Si040117m.g	510	0	1	0	0.135477	-7.08191	down	0.649672	0.762893
Si024191m.g	510	0	1	0	0.135477	-7.08191	down	0.649672	0.761034
Si024658m.g	2040	0	4	0	0.135477	-7.08191	down	0.120279	0.22773
Si024172m.g	510	0	1	0	0.135477	-7.08191	down	0.649672	0.757186
Si025509m.g	511	0	1	0	0.135212	-7.07908	down	0.649672	0.769241
Si011232m.g	511	0	1	0	0.135212	-7.07908	down	0.649672	0.753909
Si019112m.g	1023	0	2	0	0.13508	-7.07767	down	0.370276	0.518197
Si012124m.g	1023	0	2	0	0.13508	-7.07767	down	0.370276	0.516952
Si025594m.g	512	0	1	0	0.134948	-7.07626	down	0.649672	0.755418
Si005583m.g	513	0	1	0	0.134685	-7.07345	down	0.649672	0.767351
Si040228m.g	513	0	1	0	0.134685	-7.07345	down	0.649672	0.763086
Si039693m.g	1029	0	2	0	0.134292	-7.06923	down	0.370276	0.512106
Si037387m.g	1030	0	2	0	0.134162	-7.06783	down	0.370276	0.512056
Si003521m.g	516	0	1	0	0.133902	-7.06503	down	0.649672	0.757408
Si033515m.g	517	0	1	0	0.133643	-7.06224	down	0.649672	0.755922
Si033481m.g	518	0	1	0	0.133385	-7.05945	down	0.649672	0.756396
Si005081m.g	519	0	1	0	0.133128	-7.05667	down	0.649672	0.767286
Si012670m.g	1041	0	2	0	0.132744	-7.05251	down	0.370276	0.522973
Si014797m.g	521	0	1	0	0.132617	-7.05112	down	0.649672	0.768067
Si038131m.g	521	0	1	0	0.132617	-7.05112	down	0.649672	0.766378
Si004358m.g	1047	0	2	0	0.131984	-7.04421	down	0.370276	0.514659
Si024142m.g	1047	0	2	0	0.131984	-7.04421	down	0.370276	0.513226
Si012920m.g	524	0	1	0	0.131858	-7.04284	down	0.649672	0.762283
Si035169m.g	1572	0	3	0	0.131858	-7.04284	down	0.211036	0.347951
Si040352m.g	524	0	1	0	0.131858	-7.04284	down	0.649672	0.757439
Si012520m.g	525	0	1	0	0.131606	-7.04009	down	0.649672	0.770615
Si019923m.g	525	0	1	0	0.131606	-7.04009	down	0.649672	0.760332
Si009086m.g	525	0	1	0	0.131606	-7.04009	down	0.649672	0.754569
Si036488m.g	1051	0	2	0	0.131481	-7.03871	down	0.370276	0.514249
Si012361m.g	1053	0	2	0	0.131232	-7.03597	down	0.370276	0.524727
Si032985m.g	2106	0	4	0	0.131232	-7.03597	down	0.120279	0.228226
Si030110m.g	1580	0	3	0	0.13119	-7.03551	down	0.211036	0.348961
Si015907m.g	527	0	1	0	0.131107	-7.0346	down	0.649672	0.762251
Si036673m.g	1054	0	2	0	0.131107	-7.0346	down	0.370276	0.515301
Si008620m.g	1056	0	2	0	0.130859	-7.03187	down	0.370276	0.523689
Si005004m.g	1056	0	2	0	0.130859	-7.03187	down	0.370276	0.522603
Si033083m.g	528	0	1	0	0.130859	-7.03187	down	0.649672	0.767157
Si011566m.g	528	0	1	0	0.130859	-7.03187	down	0.649672	0.765019
Si033315m.g	1056	0	2	0	0.130859	-7.03187	down	0.370276	0.519893
Si023663m.g	528	0	1	0	0.130859	-7.03187	down	0.649672	0.762475
Si019634m.g	528	0	1	0	0.130859	-7.03187	down	0.649672	0.761386
Si019144m.g	528	0	1	0	0.130859	-7.03187	down	0.649672	0.757883
Si014191m.g	1057	0	2	0	0.130735	-7.0305	down	0.370276	0.513379
Si027092m.g	532	0	1	0	0.129875	-7.02098	down	0.649672	0.760715
Si004512m.g	1065	0	2	0	0.129753	-7.01962	down	0.370276	0.512361
Si024235m.g	1068	0	2	0	0.129388	-7.01556	down	0.370276	0.519265
Si040635m.g	534	0	1	0	0.129388	-7.01556	down	0.649672	0.757693
Si015267m.g	3210	0	6	0	0.129147	-7.01287	down	0.0390708	0.0921087
Si036502m.g	1074	0	2	0	0.128666	-7.00748	down	0.370276	0.518848
Si027757m.g	1614	0	3	0	0.128426	-7.0048	down	0.211036	0.348383
Si028212m.g	1077	0	2	0	0.128307	-7.00346	down	0.370276	0.523875
Si005023m.g	540	0	1	0	0.127951	-6.99944	down	0.649672	0.766897
Si012266m.g	1080	0	2	0	0.127951	-6.99944	down	0.370276	0.515867
Si040156m.g	1083	0	2	0	0.127596	-6.99544	down	0.370276	0.515558
Si038265m.g	542	0	1	0	0.127479	-6.99411	down	0.649672	0.77091
Si004251m.g	543	0	1	0	0.127244	-6.99145	down	0.649672	0.769797
Si019534m.g	543	0	1	0	0.127244	-6.99145	down	0.649672	0.766994
Si002283m.g	1087	0	2	0	0.127127	-6.99012	down	0.370276	0.516331
Si003215m.g	544	0	1	0	0.12701	-6.9888	down	0.649672	0.768295
Si040184m.g	1632	0	3	0	0.12701	-6.9888	down	0.211036	0.348507
Si020031m.g	1089	0	2	0	0.126893	-6.98747	down	0.370276	0.522867
Si004931m.g	1089	0	2	0	0.126893	-6.98747	down	0.370276	0.519109
Si023894m.g	1089	0	2	0	0.126893	-6.98747	down	0.370276	0.516719
Si037704m.g	546	0	1	0	0.126545	-6.9835	down	0.649672	0.761194
Si008667m.g	546	0	1	0	0.126545	-6.9835	down	0.649672	0.759185
Si011837m.g	1095	0	2	0	0.126198	-6.97955	down	0.370276	0.513252
Si040296m.g	548	0	1	0	0.126083	-6.97823	down	0.649672	0.766507
Si039129m.g	549	0	1	0	0.125853	-6.9756	down	0.649672	0.769895
Si004002m.g	1098	0	2	0	0.125853	-6.9756	down	0.370276	0.519135
Si022626m.g	1100	0	2	0	0.125624	-6.97297	down	0.370276	0.521758
Si033030m.g	1650	0	3	0	0.125624	-6.97297	down	0.211036	0.348053
Si027971m.g	1101	0	2	0	0.12551	-6.97166	down	0.370276	0.515944
Si033728m.g	551	0	1	0	0.125396	-6.97035	down	0.649672	0.762411
Si039152m.g	552	0	1	0	0.125169	-6.96774	down	0.649672	0.757028
Si019086m.g	1104	0	2	0	0.125169	-6.96774	down	0.370276	0.513635
Si031597m.g	553	0	1	0	0.124943	-6.96512	down	0.649672	0.768132
Si010400m.g	1107	0	2	0	0.12483	-6.96382	down	0.370276	0.521178
Si033736m.g	554	0	1	0	0.124717	-6.96252	down	0.649672	0.755355
Si002003m.g	1109	0	2	0	0.124605	-6.96122	down	0.370276	0.515507
Si015315m.g	555	0	1	0	0.124493	-6.95992	down	0.649672	0.758327
Si025334m.g	2223	0	4	0	0.124325	-6.95797	down	0.120279	0.227421
Si037760m.g	558	0	1	0	0.123823	-6.95214	down	0.649672	0.763568
Si005202m.g	558	0	1	0	0.123823	-6.95214	down	0.649672	0.76014
Si015261m.g	558	0	1	0	0.123823	-6.95214	down	0.649672	0.75874
Si037169m.g	1114	3	491	0.246592	30.4532	-6.94832	down	2.38472e+114	3.24427e+112
Si003862m.g	1128	0	2	0	0.122506	-6.93671	down	0.370276	0.519004
Si008458m.g	1128	0	2	0	0.122506	-6.93671	down	0.370276	0.518119
Si001960m.g	1128	0	2	0	0.122506	-6.93671	down	0.370276	0.515893
Si012321m.g	1131	0	2	0	0.122181	-6.93288	down	0.370276	0.518379
Si010755m.g	1134	0	2	0	0.121858	-6.92906	down	0.370276	0.521705
Si003037m.g	567	0	1	0	0.121858	-6.92906	down	0.649672	0.758549
Si028449m.g	569	0	1	0	0.12143	-6.92398	down	0.649672	0.766443
Si032454m.g	1140	0	2	0	0.121217	-6.92144	down	0.370276	0.521047
Si032263m.g	1140	0	2	0	0.121217	-6.92144	down	0.370276	0.516512
Si020641m.g	572	0	1	0	0.120793	-6.91639	down	0.649672	0.769306
Si000667m.g	2289	0	4	0	0.12074	-6.91576	down	0.120279	0.229349
Si004280m.g	573	0	1	0	0.120582	-6.91387	down	0.649672	0.768425
Si037971m.g	573	0	1	0	0.120582	-6.91387	down	0.649672	0.767189
Si032630m.g	1146	0	2	0	0.120582	-6.91387	down	0.370276	0.520233
Si015724m.g	576	0	1	0	0.119954	-6.90634	down	0.649672	0.759981
Si038947m.g	1152	0	2	0	0.119954	-6.90634	down	0.370276	0.515018
Si012166m.g	1155	0	2	0	0.119642	-6.90258	down	0.370276	0.517859
Si019276m.g	579	0	1	0	0.119332	-6.89884	down	0.649672	0.766929
Si019127m.g	1737	0	3	0	0.119332	-6.89884	down	0.211036	0.348466
Si035186m.g	1738	0	3	0	0.119264	-6.89801	down	0.211036	0.348734
Si003305m.g	580	0	1	0	0.119127	-6.89635	down	0.649672	0.756617
Si007902m.g	1161	0	2	0	0.119024	-6.89511	down	0.370276	0.522841
Si032155m.g	1161	0	2	0	0.119024	-6.89511	down	0.370276	0.51877
Si024150m.g	582	0	1	0	0.118717	-6.89139	down	0.649672	0.769829
Si010739m.g	1165	0	2	0	0.118615	-6.89015	down	0.370276	0.524141
Si006902m.g	1167	0	2	0	0.118412	-6.88767	down	0.370276	0.520968
Si012168m.g	585	0	1	0	0.118108	-6.88397	down	0.649672	0.764438
Si032527m.g	1173	0	2	0	0.117806	-6.88027	down	0.370276	0.514556
Si004751m.g	2352	0	4	0	0.117506	-6.87659	down	0.120279	0.228148
Si021648m.g	2356	0	4	0	0.117306	-6.87414	down	0.120279	0.227714
Si004032m.g	1770	0	3	0	0.117107	-6.87169	down	0.211036	0.347909
Si019688m.g	1182	0	2	0	0.116909	-6.86925	down	0.370276	0.523238
Si040477m.g	592	0	1	0	0.116712	-6.86681	down	0.649672	0.767384
Si006667m.g	1185	0	2	0	0.116613	-6.86559	down	0.370276	0.517107
Si012769m.g	1188	0	2	0	0.116319	-6.86194	down	0.370276	0.521126
Si019376m.g	594	0	1	0	0.116319	-6.86194	down	0.649672	0.754757
Si037737m.g	595	0	1	0	0.116123	-6.85951	down	0.649672	0.754129
Si040075m.g	1191	0	2	0	0.116026	-6.8583	down	0.370276	0.524248
Si009758m.g	1790	0	3	0	0.115799	-6.85548	down	0.211036	0.347499
Si039684m.g	1200	0	2	0	0.115156	-6.84744	down	0.370276	0.523583
Si007828m.g	1203	0	2	0	0.114869	-6.84384	down	0.370276	0.513711
Si038711m.g	1209	0	2	0	0.114298	-6.83666	down	0.370276	0.512284
Si011869m.g	606	0	1	0	0.114016	-6.83309	down	0.649672	0.768849
Si032793m.g	1818	0	3	0	0.114016	-6.83309	down	0.211036	0.346537
Si038424m.g	610	0	1	0	0.113268	-6.8236	down	0.649672	0.765439
Si003382m.g	610	0	1	0	0.113268	-6.8236	down	0.649672	0.76161
Si024474m.g	1221	0	2	0	0.113175	-6.82241	down	0.370276	0.521152
Si015977m.g	614	0	1	0	0.11253	-6.81417	down	0.649672	0.763858
Si033362m.g	1230	0	2	0	0.112347	-6.81182	down	0.370276	0.522655
Si039769m.g	615	0	1	0	0.112347	-6.81182	down	0.649672	0.760108
Si036453m.g	1232	0	2	0	0.112165	-6.80947	down	0.370276	0.513558
Si012276m.g	1236	0	2	0	0.111802	-6.8048	down	0.370276	0.525154
Si015782m.g	618	0	1	0	0.111802	-6.8048	down	0.649672	0.763311
Si040287m.g	619	0	1	0	0.111621	-6.80246	down	0.649672	0.767774
Si015569m.g	1239	0	2	0	0.111531	-6.8013	down	0.370276	0.515044
Si025328m.g	1242	0	2	0	0.111262	-6.79781	down	0.370276	0.520627
Si038848m.g	1242	0	2	0	0.111262	-6.79781	down	0.370276	0.51315
Si004676m.g	621	0	1	0	0.111262	-6.79781	down	0.649672	0.755324
Si019477m.g	1242	0	2	0	0.111262	-6.79781	down	0.370276	0.512208
Si006538m.g	1248	0	2	0	0.110727	-6.79086	down	0.370276	0.521889
Si019916m.g	1251	0	2	0	0.110461	-6.78739	down	0.370276	0.518561
Si019118m.g	1251	0	2	0	0.110461	-6.78739	down	0.370276	0.517288
Si011738m.g	630	0	1	0	0.109672	-6.77705	down	0.649672	0.769666
Si030360m.g	1261	0	2	0	0.109585	-6.77591	down	0.370276	0.512564
Si040138m.g	1263	0	2	0	0.109412	-6.77362	down	0.370276	0.522048
Si039514m.g	1266	0	2	0	0.109152	-6.7702	down	0.370276	0.524194
Si006640m.g	1275	0	2	0	0.108382	-6.75998	down	0.370276	0.523318
Si024274m.g	1278	0	2	0	0.108127	-6.75659	down	0.370276	0.519448
Si027376m.g	639	0	1	0	0.108127	-6.75659	down	0.649672	0.758962
Si029584m.g	1917	0	3	0	0.108127	-6.75659	down	0.211036	0.347334
Si038993m.g	1278	0	2	0	0.108127	-6.75659	down	0.370276	0.512844
Si024787m.g	1920	0	3	0	0.107958	-6.75433	down	0.211036	0.348404
Si021052m.g	3207	0	5	0	0.107723	-6.75118	down	0.0685522	0.145732
Si003907m.g	1926	0	3	0	0.107622	-6.74983	down	0.211036	0.348527
Si033215m.g	1287	0	2	0	0.107371	-6.74646	down	0.370276	0.517625
Si030218m.g	1288	0	2	0	0.107288	-6.74534	down	0.370276	0.523344
Si007818m.g	1290	0	2	0	0.107122	-6.74311	down	0.370276	0.516022
Si040492m.g	646	0	1	0	0.106956	-6.74087	down	0.649672	0.759821
Si039214m.g	1938	0	3	0	0.106956	-6.74087	down	0.211036	0.346578
Si008001m.g	1296	0	2	0	0.106626	-6.73641	down	0.370276	0.52345
Si033174m.g	1296	0	2	0	0.106626	-6.73641	down	0.370276	0.518717
Si019570m.g	648	0	1	0	0.106626	-6.73641	down	0.649672	0.762861
Si011870m.g	651	0	1	0	0.106134	-6.72975	down	0.649672	0.76193
Si002879m.g	651	0	1	0	0.106134	-6.72975	down	0.649672	0.756933
Si006705m.g	1304	0	2	0	0.105971	-6.72753	down	0.370276	0.521573
Si025231m.g	1305	0	2	0	0.10589	-6.72643	down	0.370276	0.514684
Si007524m.g	653	0	1	0	0.105809	-6.72532	down	0.649672	0.756112
Si003962m.g	1308	0	2	0	0.105647	-6.72311	down	0.370276	0.521257
Si024437m.g	1308	0	2	0	0.105647	-6.72311	down	0.370276	0.520758
Si014579m.g	655	0	1	0	0.105486	-6.72091	down	0.649672	0.764793
Si017664m.g	1311	0	2	0	0.105406	-6.71981	down	0.370276	0.512234
Si039419m.g	657	0	1	0	0.105165	-6.71651	down	0.649672	0.76654
Si039465m.g	657	0	1	0	0.105165	-6.71651	down	0.649672	0.76145
Si012868m.g	657	0	1	0	0.105165	-6.71651	down	0.649672	0.760459
Si003970m.g	660	0	1	0	0.104687	-6.70994	down	0.649672	0.761802
Si026377m.g	1323	0	2	0	0.10445	-6.70666	down	0.370276	0.512895
Si027825m.g	1326	0	2	0	0.104213	-6.7034	down	0.370276	0.521679
Si040105m.g	663	0	1	0	0.104213	-6.7034	down	0.649672	0.757661
Si031522m.g	665	0	1	0	0.1039	-6.69905	down	0.649672	0.768817
Si013789m.g	1330	0	2	0	0.1039	-6.69905	down	0.370276	0.521415
Si032347m.g	2004	0	3	0	0.103433	-6.69256	down	0.211036	0.348012
Si003756m.g	669	0	1	0	0.103279	-6.6904	down	0.649672	0.762764
Si032252m.g	2010	0	3	0	0.103124	-6.68824	down	0.211036	0.348755
Si019554m.g	672	0	1	0	0.102818	-6.68394	down	0.649672	0.754223
Si031301m.g	673	0	1	0	0.102665	-6.6818	down	0.649672	0.762507
Si039033m.g	1350	0	2	0	0.102361	-6.67752	down	0.370276	0.523424
Si031953m.g	1353	0	2	0	0.102134	-6.67431	down	0.370276	0.513993
Si023887m.g	677	0	1	0	0.102058	-6.67325	down	0.649672	0.755765
Si015195m.g	1356	0	2	0	0.101908	-6.67112	down	0.370276	0.517159
Si039701m.g	1362	0	2	0	0.101459	-6.66475	down	0.370276	0.512132
Si039829m.g	1365	0	2	0	0.101236	-6.66158	down	0.370276	0.517677
Si012669m.g	1368	0	2	0	0.101014	-6.65841	down	0.370276	0.522761
Si020175m.g	1368	0	2	0	0.101014	-6.65841	down	0.370276	0.514377
Si023884m.g	687	0	1	0	0.100573	-6.65209	down	0.649672	0.763761
Si019884m.g	2064	0	3	0	0.100426	-6.65	down	0.211036	0.349396
Si004235m.g	1380	0	2	0	0.100135	-6.64581	down	0.370276	0.519736
Si028224m.g	1380	0	2	0	0.100135	-6.64581	down	0.370276	0.516771
Si004848m.g	1383	0	2	0	0.0999182	-6.64268	down	0.370276	0.524914
Si002873m.g	694	0	1	0	0.0995582	-6.63747	down	0.649672	0.765116
Si037385m.g	697	0	1	0	0.0991297	-6.63125	down	0.649672	0.771403
Si008606m.g	699	0	1	0	0.0988461	-6.62711	down	0.649672	0.771206
Si032883m.g	699	0	1	0	0.0988461	-6.62711	down	0.649672	0.769862
Si035557m.g	1398	0	2	0	0.0988461	-6.62711	down	0.370276	0.523742
Si032055m.g	1398	0	2	0	0.0988461	-6.62711	down	0.370276	0.519605
Si031962m.g	1401	0	2	0	0.0986344	-6.62402	down	0.370276	0.51292
Si039646m.g	1404	0	2	0	0.0984237	-6.62093	down	0.370276	0.520522
Si033302m.g	1407	0	2	0	0.0982138	-6.61785	down	0.370276	0.523716
Si032220m.g	1407	0	2	0	0.0982138	-6.61785	down	0.370276	0.522285
Si039850m.g	1410	0	2	0	0.0980048	-6.61478	down	0.370276	0.522788
Si017107m.g	1413	0	2	0	0.0977968	-6.61171	down	0.370276	0.518744
Si032829m.g	1413	0	2	0	0.0977968	-6.61171	down	0.370276	0.518093
Si032166m.g	1416	0	2	0	0.0975896	-6.60865	down	0.370276	0.521099
Si029717m.g	1419	0	2	0	0.0973832	-6.6056	down	0.370276	0.514121
Si012115m.g	2130	0	3	0	0.0973147	-6.60459	down	0.211036	0.348672
Si011113m.g	712	0	1	0	0.0970413	-6.60053	down	0.649672	0.770713
Si024302m.g	1425	0	2	0	0.0969732	-6.59951	down	0.370276	0.521205
Si031908m.g	1425	0	2	0	0.0969732	-6.59951	down	0.370276	0.51628
Si039095m.g	1425	0	2	0	0.0969732	-6.59951	down	0.370276	0.512946
Si023508m.g	714	0	1	0	0.0967695	-6.59648	down	0.649672	0.762187
Si020045m.g	1428	0	2	0	0.0967695	-6.59648	down	0.370276	0.517522
Si012018m.g	717	0	1	0	0.0963646	-6.59043	down	0.649672	0.75839
Si007495m.g	719	0	1	0	0.0960965	-6.58641	down	0.649672	0.762796
Si038875m.g	1440	0	2	0	0.0959631	-6.58441	down	0.370276	0.522523
Si025354m.g	720	0	1	0	0.0959631	-6.58441	down	0.649672	0.758105
Si008603m.g	2889	0	4	0	0.0956641	-6.57991	down	0.120279	0.227838
Si007831m.g	723	0	1	0	0.0955649	-6.57841	down	0.649672	0.756901
Si018924m.g	1448	0	2	0	0.0954329	-6.57641	down	0.370276	0.515532
Si030033m.g	1449	0	2	0	0.095367	-6.57542	down	0.370276	0.525341
Si028186m.g	1449	0	2	0	0.095367	-6.57542	down	0.370276	0.516796
Si006029m.g	2191	0	3	0	0.0946053	-6.56385	down	0.211036	0.346557
Si032965m.g	1461	0	2	0	0.0945837	-6.56352	down	0.370276	0.520312
Si038743m.g	1467	0	2	0	0.0941969	-6.55761	down	0.370276	0.520469
Si007187m.g	734	0	1	0	0.0941327	-6.55662	down	0.649672	0.768523
Si012264m.g	4413	0	6	0	0.0939407	-6.55368	down	0.0390708	0.09221
Si029638m.g	1473	0	2	0	0.0938132	-6.55172	down	0.370276	0.524994
Si012688m.g	738	0	1	0	0.0936225	-6.54878	down	0.649672	0.770157
Si022528m.g	1476	0	2	0	0.0936225	-6.54878	down	0.370276	0.516822
Si039823m.g	1476	0	2	0	0.0936225	-6.54878	down	0.370276	0.516254
Si015323m.g	1482	0	2	0	0.0932435	-6.54293	down	0.370276	0.514531
Si040194m.g	744	0	1	0	0.0928675	-6.5371	down	0.649672	0.766962
Si033058m.g	1488	0	2	0	0.0928675	-6.5371	down	0.370276	0.519657
Si015375m.g	1491	0	2	0	0.0926806	-6.5342	down	0.370276	0.520128
Si024095m.g	1491	0	2	0	0.0926806	-6.5342	down	0.370276	0.518665
Si027877m.g	1494	0	2	0	0.0924945	-6.5313	down	0.370276	0.516306
Si039200m.g	1497	0	2	0	0.0923092	-6.5284	down	0.370276	0.524327
Si011942m.g	1497	0	2	0	0.0923092	-6.5284	down	0.370276	0.518926
Si008240m.g	1497	0	2	0	0.0923092	-6.5284	down	0.370276	0.5169
Si019843m.g	1500	0	2	0	0.0921245	-6.52551	down	0.370276	0.524674
Si024089m.g	1500	0	2	0	0.0921245	-6.52551	down	0.370276	0.515069
Si023052m.g	753	0	1	0	0.0917575	-6.51975	down	0.649672	0.770812
Si004112m.g	753	0	1	0	0.0917575	-6.51975	down	0.649672	0.759439
Si015090m.g	1509	0	2	0	0.0915751	-6.51688	down	0.370276	0.520364
Si008313m.g	1512	0	2	0	0.0913934	-6.51402	down	0.370276	0.518457
Si032088m.g	1512	0	2	0	0.0913934	-6.51402	down	0.370276	0.51389
Si038398m.g	757	0	1	0	0.0912727	-6.51211	down	0.649672	0.759853
Si012786m.g	1515	0	2	0	0.0912124	-6.51116	down	0.370276	0.522444
Si023746m.g	758	0	1	0	0.0911523	-6.51021	down	0.649672	0.760076
Si019300m.g	759	0	1	0	0.0910322	-6.5083	down	0.649672	0.765504
Si010169m.g	1519	0	2	0	0.0909722	-6.50735	down	0.370276	0.518431
Si027311m.g	1521	0	2	0	0.0908526	-6.50546	down	0.370276	0.52494
Si009982m.g	1522	0	2	0	0.0907929	-6.50451	down	0.370276	0.516538
Si025277m.g	762	0	1	0	0.0906738	-6.50261	down	0.649672	0.765342
Si033039m.g	762	0	1	0	0.0906738	-6.50261	down	0.649672	0.762604
Si014867m.g	1527	0	2	0	0.0904956	-6.49978	down	0.370276	0.522391
Si027904m.g	1527	0	2	0	0.0904956	-6.49978	down	0.370276	0.513686
Si004229m.g	765	0	1	0	0.0903182	-6.49694	down	0.649672	0.764244
Si019891m.g	1536	0	2	0	0.0899654	-6.4913	down	0.370276	0.52255
Si027761m.g	768	0	1	0	0.0899654	-6.4913	down	0.649672	0.757218
Si039298m.g	771	0	1	0	0.0896153	-6.48567	down	0.649672	0.765148
Si032275m.g	1551	0	2	0	0.0890953	-6.47728	down	0.370276	0.521073
Si010155m.g	1552	0	2	0	0.0890379	-6.47635	down	0.370276	0.522101
Si039785m.g	1554	0	2	0	0.0889233	-6.47449	down	0.370276	0.515249
Si015026m.g	780	0	1	0	0.0885813	-6.46893	down	0.649672	0.768262
Si039892m.g	1563	0	2	0	0.0884113	-6.46616	down	0.370276	0.518249
Si001029m.g	1566	0	2	0	0.0882419	-6.46339	down	0.370276	0.51231
Si008477m.g	2370	0	3	0	0.08746	-6.45055	down	0.211036	0.346986
Si005100m.g	1584	0	2	0	0.0872392	-6.4469	down	0.370276	0.524221
Si025299m.g	792	0	1	0	0.0872392	-6.4469	down	0.649672	0.769143
Si007103m.g	792	0	1	0	0.0872392	-6.4469	down	0.649672	0.759376
Si029567m.g	1588	0	2	0	0.0870194	-6.44327	down	0.370276	0.525501
Si026392m.g	1588	0	2	0	0.0870194	-6.44327	down	0.370276	0.515275
Si018252m.g	795	0	1	0	0.08691	-6.44145	down	0.649672	0.754412
Si017094m.g	1594	0	2	0	0.0866919	-6.43782	down	0.370276	0.511929
Si020050m.g	801	0	1	0	0.0862589	-6.4306	down	0.649672	0.763021
Si026267m.g	1605	0	2	0	0.0860977	-6.4279	down	0.370276	0.519762
Si002986m.g	803	0	1	0	0.0860441	-6.427	down	0.649672	0.755828
Si015492m.g	804	0	1	0	0.0859371	-6.42521	down	0.649672	0.771337
Si028032m.g	804	0	1	0	0.0859371	-6.42521	down	0.649672	0.755481
Si038741m.g	807	0	1	0	0.0856176	-6.41984	down	0.649672	0.753784
Si008189m.g	1626	0	2	0	0.0849857	-6.40915	down	0.370276	0.523477
Si039455m.g	813	0	1	0	0.0849857	-6.40915	down	0.649672	0.754632
Si004091m.g	1629	0	2	0	0.0848292	-6.40649	down	0.370276	0.519344
Si014946m.g	816	0	1	0	0.0846733	-6.40384	down	0.649672	0.754914
Si006809m.g	1636	0	2	0	0.0844663	-6.4003	down	0.370276	0.525421
Si037281m.g	820	0	1	0	0.0842603	-6.39678	down	0.649672	0.765762
Si012563m.g	822	0	1	0	0.0840552	-6.39327	down	0.649672	0.763922
Si039972m.g	828	0	1	0	0.0834461	-6.38277	down	0.649672	0.763471
Si032064m.g	828	0	1	0	0.0834461	-6.38277	down	0.649672	0.756049
Si024176m.g	831	0	1	0	0.0831449	-6.37756	down	0.649672	0.756301
Si025010m.g	1665	0	2	0	0.0829951	-6.37495	down	0.370276	0.514582
Si003994m.g	834	0	1	0	0.0828458	-6.37236	down	0.649672	0.757598
Si024626m.g	1671	0	2	0	0.0826971	-6.36976	down	0.370276	0.51747
Si004316m.g	837	0	1	0	0.0825489	-6.36718	down	0.649672	0.75504
Si008380m.g	2523	0	3	0	0.0821563	-6.3603	down	0.211036	0.346762
Si019327m.g	846	0	1	0	0.0816707	-6.35175	down	0.649672	0.768654
Si003885m.g	846	0	1	0	0.0816707	-6.35175	down	0.649672	0.76447
Si003868m.g	849	0	1	0	0.0813821	-6.34664	down	0.649672	0.770287
Si025437m.g	851	0	1	0	0.0811908	-6.34325	down	0.649672	0.770419
Si037484m.g	851	0	1	0	0.0811908	-6.34325	down	0.649672	0.767742
Si013551m.g	1711	0	2	0	0.0807638	-6.33564	down	0.370276	0.514325
Si039226m.g	858	0	1	0	0.0805285	-6.33143	down	0.649672	0.757566
Si003825m.g	867	0	1	0	0.0796925	-6.31637	down	0.649672	0.767904
Si011703m.g	1743	0	2	0	0.079281	-6.3089	down	0.370276	0.51198
Si004260m.g	873	0	1	0	0.0791448	-6.30642	down	0.649672	0.76628
Si027928m.g	1746	0	2	0	0.0791448	-6.30642	down	0.370276	0.514479
Si007922m.g	1746	0	2	0	0.0791448	-6.30642	down	0.370276	0.512335
Si039975m.g	1758	0	2	0	0.0786046	-6.29654	down	0.370276	0.525608
Si029488m.g	1759	0	2	0	0.0785599	-6.29572	down	0.370276	0.523636
Si024854m.g	1770	0	2	0	0.0780717	-6.28673	down	0.370276	0.519161
Si008321m.g	1770	0	2	0	0.0780717	-6.28673	down	0.370276	0.512462
Si026364m.g	1777	0	2	0	0.0777641	-6.28103	down	0.370276	0.519788
Si022822m.g	891	0	1	0	0.0775459	-6.27698	down	0.649672	0.766475
Si024616m.g	891	0	1	0	0.0775459	-6.27698	down	0.649672	0.760013
Si007995m.g	891	0	1	0	0.0775459	-6.27698	down	0.649672	0.757249
Si033193m.g	1785	0	2	0	0.0774156	-6.27455	down	0.370276	0.523663
Si000772m.g	1785	0	2	0	0.0774156	-6.27455	down	0.370276	0.521547
Si006115m.g	1788	0	2	0	0.0772857	-6.27213	down	0.370276	0.520994
Si019237m.g	894	0	1	0	0.0772857	-6.27213	down	0.649672	0.764664
Si014925m.g	894	0	1	0	0.0772857	-6.27213	down	0.649672	0.755513
Si003148m.g	898	0	1	0	0.0769414	-6.26569	down	0.649672	0.764889
Si004559m.g	903	0	1	0	0.0765154	-6.25768	down	0.649672	0.75649
Si008797m.g	906	0	1	0	0.076262	-6.25289	down	0.649672	0.767481
Si040285m.g	906	0	1	0	0.076262	-6.25289	down	0.649672	0.756269
Si020024m.g	909	0	1	0	0.0760104	-6.24812	down	0.649672	0.756017
Si011811m.g	1821	0	2	0	0.0758851	-6.24575	down	0.370276	0.518874
Si030677m.g	914	0	1	0	0.0755945	-6.24021	down	0.649672	0.768002
Si018634m.g	916	0	1	0	0.0754295	-6.23706	down	0.649672	0.761578
Si019630m.g	1842	0	2	0	0.07502	-6.2292	down	0.370276	0.521916
Si039383m.g	921	0	1	0	0.07502	-6.2292	down	0.649672	0.762989
Si033405m.g	924	0	1	0	0.0747764	-6.22451	down	0.649672	0.754192
Si032913m.g	927	0	1	0	0.0745344	-6.21983	down	0.649672	0.758581
Si013937m.g	1859	0	2	0	0.074334	-6.21595	down	0.370276	0.516874
Si035073m.g	1866	0	2	0	0.0740551	-6.21053	down	0.370276	0.512691
Si015062m.g	1872	0	2	0	0.0738177	-6.2059	down	0.370276	0.520443
Si036847m.g	943	0	1	0	0.0732698	-6.19515	down	0.649672	0.770124
Si027516m.g	1887	0	2	0	0.073231	-6.19438	down	0.370276	0.525261
Si019258m.g	945	0	1	0	0.0731147	-6.19209	down	0.649672	0.757819
Si004496m.g	948	0	1	0	0.0728833	-6.18752	down	0.649672	0.765213
Si012370m.g	948	0	1	0	0.0728833	-6.18752	down	0.649672	0.757123
Si029220m.g	1917	0	2	0	0.0720849	-6.17163	down	0.370276	0.516616
Si040080m.g	960	0	1	0	0.0719723	-6.16937	down	0.649672	0.759662
Si013597m.g	1920	0	2	0	0.0719723	-6.16937	down	0.370276	0.5143
Si028267m.g	1935	0	2	0	0.0714144	-6.15814	down	0.370276	0.515121
Si024316m.g	1938	0	2	0	0.0713038	-6.15591	down	0.370276	0.524487
Si027287m.g	1944	0	2	0	0.0710838	-6.15145	down	0.370276	0.515378
Si012153m.g	984	0	1	0	0.0702169	-6.13375	down	0.649672	0.762315
Si008223m.g	1971	0	2	0	0.07011	-6.13155	down	0.370276	0.514633
Si008773m.g	1974	0	2	0	0.0700035	-6.12935	down	0.370276	0.521969
Si011459m.g	990	0	1	0	0.0697913	-6.12498	down	0.649672	0.755733
Si015743m.g	990	0	1	0	0.0697913	-6.12498	down	0.649672	0.75482
Si007226m.g	991	0	1	0	0.0697209	-6.12352	down	0.649672	0.766086
Si034786m.g	1990	0	2	0	0.0694406	-6.11771	down	0.370276	0.52081
Si004555m.g	1998	0	2	0	0.0691626	-6.11192	down	0.370276	0.517003
Si004526m.g	2004	0	2	0	0.0689555	-6.10759	down	0.370276	0.516978
Si027986m.g	1002	0	1	0	0.0689555	-6.10759	down	0.649672	0.756775
Si014929m.g	1002	0	1	0	0.0689555	-6.10759	down	0.649672	0.754946
Si008800m.g	2007	0	2	0	0.0688524	-6.10544	down	0.370276	0.516073
Si032356m.g	2007	0	2	0	0.0688524	-6.10544	down	0.370276	0.513022
Si032298m.g	1005	0	1	0	0.0687497	-6.10328	down	0.649672	0.769176
Si009549m.g	2010	0	2	0	0.0687497	-6.10328	down	0.370276	0.517574
Si039852m.g	2013	0	2	0	0.0686472	-6.10113	down	0.370276	0.513533
Si008507m.g	1008	0	1	0	0.0685451	-6.09898	down	0.649672	0.761642
Si011762m.g	1020	0	1	0	0.0677386	-6.08191	down	0.649672	0.765471
Si032443m.g	2043	0	2	0	0.0676392	-6.07979	down	0.370276	0.520286
Si030406m.g	1023	0	1	0	0.06754	-6.07767	down	0.649672	0.754066
Si024906m.g	2049	0	2	0	0.0674411	-6.07556	down	0.370276	0.519997
Si039032m.g	1026	0	1	0	0.0673425	-6.07345	down	0.649672	0.766151
Si012240m.g	2058	0	2	0	0.0671462	-6.06923	down	0.370276	0.513354
Si019172m.g	2061	0	2	0	0.0670484	-6.06713	down	0.370276	0.525288
Si015319m.g	2064	0	2	0	0.066951	-6.06503	down	0.370276	0.513048
Si020129m.g	1032	0	1	0	0.066951	-6.06503	down	0.649672	0.753752
Si003745m.g	1044	0	1	0	0.0661814	-6.04835	down	0.649672	0.76947
Si040204m.g	1044	0	1	0	0.0661814	-6.04835	down	0.649672	0.760364
Si003922m.g	3135	0	3	0	0.0661181	-6.04697	down	0.211036	0.347786
Si025088m.g	1047	0	1	0	0.0659918	-6.04421	down	0.649672	0.765406
Si040118m.g	2097	0	2	0	0.0658974	-6.04215	down	0.370276	0.517418
Si033301m.g	1053	0	1	0	0.0656158	-6.03597	down	0.649672	0.765698
Si012453m.g	2106	0	2	0	0.0656158	-6.03597	down	0.370276	0.517496
Si014006m.g	1053	0	1	0	0.0656158	-6.03597	down	0.649672	0.76129
Si026870m.g	1055	0	1	0	0.0654914	-6.03323	down	0.649672	0.768686
Si021507m.g	2117	0	2	0	0.0652748	-6.02845	down	0.370276	0.51984
Si006024m.g	2118	0	2	0	0.065244	-6.02777	down	0.370276	0.513073
Si004964m.g	2121	0	2	0	0.0651517	-6.02573	down	0.370276	0.525555
Si006937m.g	1062	0	1	0	0.0650597	-6.02369	down	0.649672	0.768458
Si025141m.g	2124	0	2	0	0.0650597	-6.02369	down	0.370276	0.515661
Si031903m.g	2130	0	2	0	0.0648764	-6.01962	down	0.370276	0.522338
Si002023m.g	1068	0	1	0	0.0646942	-6.01556	down	0.649672	0.758771
Si012452m.g	1068	0	1	0	0.0646942	-6.01556	down	0.649672	0.753847
Si026593m.g	1073	0	1	0	0.0643927	-6.00883	down	0.649672	0.771173
Si032813m.g	1083	0	1	0	0.0637982	-5.99544	down	0.649672	0.762058
Si004203m.g	2175	0	2	0	0.0635342	-5.98946	down	0.370276	0.519213
Si030748m.g	1088	0	1	0	0.063505	-5.9888	down	0.649672	0.766054
Si004709m.g	1092	0	1	0	0.0632724	-5.9835	down	0.649672	0.7627
Si027692m.g	1098	0	1	0	0.0629266	-5.9756	down	0.649672	0.770026
Si019577m.g	2199	0	2	0	0.0628408	-5.97363	down	0.370276	0.521626
Si014851m.g	1101	0	1	0	0.0627551	-5.97166	down	0.649672	0.761066
Si015545m.g	2202	0	2	0	0.0627551	-5.97166	down	0.370276	0.513277
Si019882m.g	3306	0	3	0	0.0626982	-5.97035	down	0.211036	0.348156
Si024218m.g	2205	0	2	0	0.0626698	-5.9697	down	0.370276	0.517989
Si012752m.g	2208	0	2	0	0.0625846	-5.96774	down	0.370276	0.52247
Si025087m.g	2208	0	2	0	0.0625846	-5.96774	down	0.370276	0.522206
Si008752m.g	2208	0	2	0	0.0625846	-5.96774	down	0.370276	0.517548
Si012500m.g	1104	0	1	0	0.0625846	-5.96774	down	0.649672	0.757059
Si026121m.g	2209	0	2	0	0.0625563	-5.96708	down	0.370276	0.517963
Si017705m.g	1106	0	1	0	0.0624714	-5.96512	down	0.649672	0.758295
Si015728m.g	2223	0	2	0	0.0621623	-5.95797	down	0.370276	0.522682
Si039213m.g	1113	0	1	0	0.0620785	-5.95602	down	0.649672	0.771698
Si031949m.g	1113	0	1	0	0.0620785	-5.95602	down	0.649672	0.755009
Si032094m.g	1116	0	1	0	0.0619117	-5.95214	down	0.649672	0.754443
Si016488m.g	2242	0	2	0	0.0616355	-5.94569	down	0.370276	0.520915
Si004059m.g	1122	0	1	0	0.0615806	-5.9444	down	0.649672	0.754977
Si008686m.g	1128	0	1	0	0.061253	-5.93671	down	0.649672	0.765568
Si032593m.g	1131	0	1	0	0.0610905	-5.93288	down	0.649672	0.76097
Si028892m.g	3054	10	807	0.299829	18.2575	-5.9282	down	7.9325e+179	1.90715e+176
Si004965m.g	2274	0	2	0	0.0607682	-5.92524	down	0.370276	0.524274
Si036189m.g	1137	0	1	0	0.0607682	-5.92524	down	0.649672	0.758454
Si039994m.g	1137	0	1	0	0.0607682	-5.92524	down	0.649672	0.756585
Si027163m.g	1140	0	1	0	0.0606083	-5.92144	down	0.649672	0.75893
Si010378m.g	1142	0	1	0	0.0605021	-5.91891	down	0.649672	0.75963
Si031929m.g	1146	0	1	0	0.0602909	-5.91387	down	0.649672	0.764148
Si040006m.g	1161	0	1	0	0.059512	-5.89511	down	0.649672	0.766572
Si025082m.g	2322	0	2	0	0.059512	-5.89511	down	0.370276	0.519579
Si012501m.g	1164	0	1	0	0.0593586	-5.89139	down	0.649672	0.765245
Si039922m.g	1170	0	1	0	0.0590542	-5.88397	down	0.649672	0.768719
Si012530m.g	1170	0	1	0	0.0590542	-5.88397	down	0.649672	0.767839
Si024596m.g	1176	0	1	0	0.0587529	-5.87659	down	0.649672	0.760172
Si019651m.g	1182	0	1	0	0.0584547	-5.86925	down	0.649672	0.76113
Si024367m.g	1185	0	1	0	0.0583067	-5.86559	down	0.649672	0.769568
Si015355m.g	2379	0	2	0	0.0580861	-5.86012	down	0.370276	0.515841
Si017418m.g	1200	0	1	0	0.0575778	-5.84744	down	0.649672	0.76476
Si004904m.g	2403	0	2	0	0.057506	-5.84564	down	0.370276	0.518978
Si019609m.g	1203	0	1	0	0.0574343	-5.84384	down	0.649672	0.770353
Si028150m.g	1206	0	1	0	0.0572914	-5.84025	down	0.649672	0.759121
Si024440m.g	1206	0	1	0	0.0572914	-5.84025	down	0.649672	0.755954
Si035968m.g	1212	0	1	0	0.0570078	-5.83309	down	0.649672	0.756806
Si032778m.g	2427	0	2	0	0.0569373	-5.8313	down	0.370276	0.518796
Si008621m.g	2427	0	2	0	0.0569373	-5.8313	down	0.370276	0.513201
Si022274m.g	1216	0	1	0	0.0568202	-5.82833	down	0.649672	0.760491
Si032479m.g	2433	0	2	0	0.0567969	-5.82774	down	0.370276	0.51734
Si008785m.g	1218	0	1	0	0.0567269	-5.82596	down	0.649672	0.7636
Si028956m.g	2436	0	2	0	0.0567269	-5.82596	down	0.370276	0.515713
Si020121m.g	1224	0	1	0	0.0564489	-5.81887	down	0.649672	0.767677
Si015614m.g	1224	0	1	0	0.0564489	-5.81887	down	0.649672	0.755796
Si024353m.g	2451	0	2	0	0.0563798	-5.81711	down	0.370276	0.515481
Si012586m.g	1233	0	1	0	0.0560368	-5.8083	down	0.649672	0.755229
Si038866m.g	1242	0	1	0	0.0556308	-5.79781	down	0.649672	0.769764
Si036576m.g	1245	0	1	0	0.0554967	-5.79433	down	0.649672	0.769339
Si015741m.g	2493	0	2	0	0.0554299	-5.79259	down	0.370276	0.519317
Si005638m.g	1251	0	1	0	0.0552305	-5.78739	down	0.649672	0.76823
Si030246m.g	1259	0	1	0	0.0548796	-5.7782	down	0.649672	0.767612
Si027723m.g	5052	0	4	0	0.0547058	-5.77362	down	0.120279	0.229192
Si019516m.g	2535	0	2	0	0.0545116	-5.76849	down	0.370276	0.520417
Si011733m.g	1269	0	1	0	0.0544471	-5.76678	down	0.649672	0.759758
Si019292m.g	1272	0	1	0	0.0543187	-5.76338	down	0.649672	0.771271
Si024475m.g	1272	0	1	0	0.0543187	-5.76338	down	0.649672	0.761674
Si038622m.g	1272	0	1	0	0.0543187	-5.76338	down	0.649672	0.754663
Si028297m.g	2544	0	2	0	0.0543187	-5.76338	down	0.370276	0.512005
Si006703m.g	1273	0	1	0	0.054276	-5.76224	down	0.649672	0.759471
Si024610m.g	1275	0	1	0	0.0541909	-5.75998	down	0.649672	0.760204
Si026533m.g	1281	0	1	0	0.0539371	-5.75321	down	0.649672	0.758517
Si001937m.g	1283	0	1	0	0.053853	-5.75096	down	0.649672	0.758486
Si028049m.g	1284	0	1	0	0.0538111	-5.74983	down	0.649672	0.757851
Si008828m.g	1284	0	1	0	0.0538111	-5.74983	down	0.649672	0.754506
Si002091m.g	1295	0	1	0	0.053354	-5.73752	down	0.649672	0.769045
Si008749m.g	1296	0	1	0	0.0533128	-5.73641	down	0.649672	0.770779
Si032786m.g	2601	0	2	0	0.0531283	-5.73141	down	0.370276	0.52353
Si039604m.g	1302	0	1	0	0.0530671	-5.72975	down	0.649672	0.77137
Si027596m.g	1302	0	1	0	0.0530671	-5.72975	down	0.649672	0.769012
Si039203m.g	1311	0	1	0	0.0527028	-5.71981	down	0.649672	0.768751
Si039486m.g	1320	0	1	0	0.0523435	-5.70994	down	0.649672	0.765892
Si003859m.g	1320	0	1	0	0.0523435	-5.70994	down	0.649672	0.763343
Si022150m.g	1321	0	1	0	0.0523039	-5.70885	down	0.649672	0.755292
Si004853m.g	2649	0	2	0	0.0521657	-5.70503	down	0.370276	0.518015
Si024194m.g	1326	0	1	0	0.0521066	-5.7034	down	0.649672	0.754349
Si004363m.g	1335	0	1	0	0.0517554	-5.69364	down	0.649672	0.76315
Si028014m.g	1344	0	1	0	0.0514088	-5.68394	down	0.649672	0.760651
Si010200m.g	1350	0	1	0	0.0511803	-5.67752	down	0.649672	0.766605
Si028273m.g	1353	0	1	0	0.0510668	-5.67431	down	0.649672	0.760523
Si019493m.g	1368	0	1	0	0.0505069	-5.65841	down	0.649672	0.763536
Si020015m.g	1371	0	1	0	0.0503964	-5.65525	down	0.649672	0.769535
Si033372m.g	1377	0	1	0	0.0501768	-5.64895	down	0.649672	0.760045
Si032617m.g	1380	0	1	0	0.0500677	-5.64581	down	0.649672	0.765051
Si008747m.g	1386	0	1	0	0.0498509	-5.63955	down	0.649672	0.761002
Si027337m.g	2784	0	2	0	0.0496361	-5.63332	down	0.370276	0.525101
Si039497m.g	1395	0	1	0	0.0495293	-5.63021	down	0.649672	0.766734
Si004023m.g	4194	0	3	0	0.049423	-5.62711	down	0.211036	0.348982
Si022020m.g	1401	0	1	0	0.0493172	-5.62402	down	0.649672	0.770648
Si039532m.g	1401	0	1	0	0.0493172	-5.62402	down	0.649672	0.764212
Si001432m.g	1413	0	1	0	0.0488984	-5.61171	down	0.649672	0.762379
Si027582m.g	1422	0	1	0	0.0485889	-5.60255	down	0.649672	0.765924
Si039811m.g	1425	0	1	0	0.0484866	-5.59951	down	0.649672	0.770746
Si005205m.g	1431	0	1	0	0.0482833	-5.59345	down	0.649672	0.760906
Si035801m.g	1433	0	1	0	0.0482159	-5.59144	down	0.649672	0.77055
Si030124m.g	1434	0	1	0	0.0481823	-5.59043	down	0.649672	0.762026
Si038902m.g	1440	0	1	0	0.0479815	-5.58441	down	0.649672	0.756459
Si010344m.g	1442	0	1	0	0.047915	-5.58241	down	0.649672	0.769437
Si013833m.g	1443	0	1	0	0.0478818	-5.5814	down	0.649672	0.7582
Si024447m.g	1464	0	1	0	0.047195	-5.56056	down	0.649672	0.768491
Si015679m.g	1473	0	1	0	0.0469066	-5.55172	down	0.649672	0.763632
Si038617m.g	1482	0	1	0	0.0466217	-5.54293	down	0.649672	0.76518
Si010038m.g	1484	0	1	0	0.0465589	-5.54099	down	0.649672	0.765795
Si028156m.g	1491	0	1	0	0.0463403	-5.5342	down	0.649672	0.767937
Si032279m.g	1491	0	1	0	0.0463403	-5.5342	down	0.649672	0.756333
Si040266m.g	1497	0	1	0	0.0461546	-5.5284	down	0.649672	0.767969
Si035499m.g	1499	0	1	0	0.046093	-5.52648	down	0.649672	0.764051
Si004879m.g	3006	0	2	0	0.0459703	-5.52263	down	0.370276	0.520024
Si005092m.g	1503	0	1	0	0.0459703	-5.52263	down	0.649672	0.761994
Si032073m.g	3030	0	2	0	0.0456062	-5.51116	down	0.370276	0.524061
Si021855m.g	1515	0	1	0	0.0456062	-5.51116	down	0.649672	0.754726
Si006370m.g	1533	0	1	0	0.0450707	-5.49412	down	0.649672	0.765601
Si004444m.g	1542	0	1	0	0.0448077	-5.48567	down	0.649672	0.769731
Si039698m.g	1542	0	1	0	0.0448077	-5.48567	down	0.649672	0.755166
Si013808m.g	1547	0	1	0	0.0446628	-5.481	down	0.649672	0.767092
Si039059m.g	1548	0	1	0	0.044634	-5.48007	down	0.649672	0.762572
Si039123m.g	1551	0	1	0	0.0445477	-5.47728	down	0.649672	0.769502
Si027981m.g	1554	0	1	0	0.0444617	-5.47449	down	0.649672	0.758073
Si011808m.g	3111	0	2	0	0.0444188	-5.4731	down	0.370276	0.521837
Si028807m.g	3113	0	2	0	0.0443902	-5.47217	down	0.370276	0.521363
Si032179m.g	1584	0	1	0	0.0436196	-5.4469	down	0.649672	0.765827
Si038615m.g	1587	0	1	0	0.0435371	-5.44417	down	0.649672	0.771665
Si040237m.g	1587	0	1	0	0.0435371	-5.44417	down	0.649672	0.770845
Si008580m.g	3189	0	2	0	0.0433323	-5.43737	down	0.370276	0.520732
Si031982m.g	1596	0	1	0	0.0432916	-5.43602	down	0.649672	0.76911
Si015445m.g	3207	0	2	0	0.0430891	-5.42925	down	0.370276	0.517729
Si019801m.g	3210	0	2	0	0.0430489	-5.4279	down	0.370276	0.517185
Si019595m.g	3213	0	2	0	0.0430087	-5.42656	down	0.370276	0.513303
Si039689m.g	1611	0	1	0	0.0428885	-5.42252	down	0.649672	0.765536
Si015069m.g	1629	0	1	0	0.0424146	-5.40649	down	0.649672	0.75608
Si026398m.g	1636	0	1	0	0.0422331	-5.4003	down	0.649672	0.759089
Si018165m.g	1639	0	1	0	0.0421558	-5.39766	down	0.649672	0.768393
Si032893m.g	1671	0	1	0	0.0413485	-5.36976	down	0.649672	0.760619
Si011805m.g	1671	0	1	0	0.0413485	-5.36976	down	0.649672	0.757154
Si024950m.g	3396	0	2	0	0.0406911	-5.34664	down	0.370276	0.523026
Si000982m.g	1704	0	1	0	0.0405478	-5.34155	down	0.649672	0.767546
Si015778m.g	1704	0	1	0	0.0405478	-5.34155	down	0.649672	0.756175
Si011833m.g	1713	0	1	0	0.0403347	-5.33395	down	0.649672	0.771009
Si012673m.g	1716	0	1	0	0.0402642	-5.33143	down	0.649672	0.755639
Si008039m.g	1719	0	1	0	0.040194	-5.32891	down	0.649672	0.756238
Si013213m.g	3449	0	2	0	0.0400658	-5.3243	down	0.370276	0.513124
Si028100m.g	3462	0	2	0	0.0399153	-5.31887	down	0.370276	0.523556
Si012055m.g	1740	0	1	0	0.0397089	-5.31139	down	0.649672	0.754883
Si011840m.g	1743	0	1	0	0.0396405	-5.3089	down	0.649672	0.75545
Si025256m.g	1755	0	1	0	0.0393695	-5.29901	down	0.649672	0.771501
Si040711m.g	1764	0	1	0	0.0391686	-5.29163	down	0.649672	0.763118
Si019540m.g	1770	0	1	0	0.0390358	-5.28673	down	0.649672	0.767514
Si026151m.g	1776	0	1	0	0.0389039	-5.28184	down	0.649672	0.768621
Si027481m.g	1785	0	1	0	0.0387078	-5.27455	down	0.649672	0.761546
Si004505m.g	3639	0	2	0	0.0379738	-5.24693	down	0.370276	0.524461
Si009710m.g	1839	0	1	0	0.0375712	-5.23155	down	0.649672	0.762219
Si004468m.g	1863	0	1	0	0.0370872	-5.21285	down	0.649672	0.761322
Si010425m.g	1557	5	244	0.294052	10.8277	-5.20252	down	3.56704e+52	1.94679e+50
Si020199m.g	1893	0	1	0	0.0364994	-5.1898	down	0.649672	0.756965
Si009735m.g	1922	0	1	0	0.0359487	-5.16787	down	0.649672	0.768165
Si028069m.g	1932	0	1	0	0.0357626	-5.16038	down	0.649672	0.770222
Si027443m.g	1980	0	1	0	0.0348957	-5.12498	down	0.649672	0.769633
Si038703m.g	2001	0	1	0	0.0345294	-5.10976	down	0.649672	0.756996
Si016130m.g	4023	0	2	0	0.0343492	-5.1022	down	0.370276	0.512386
Si020213m.g	2022	0	1	0	0.0341708	-5.09469	down	0.649672	0.753815
Si019280m.g	2046	0	1	0	0.03377	-5.07767	down	0.649672	0.769078
Si033298m.g	2052	0	1	0	0.0336713	-5.07345	down	0.649672	0.768784
Si027339m.g	2073	0	1	0	0.0333302	-5.05876	down	0.649672	0.759407
Si019425m.g	2106	0	1	0	0.0328079	-5.03597	down	0.649672	0.768947
Si001332m.g	1701	1	42	0.0538318	1.70601	-4.98602	down	1.235e-09	1.13711e+08
Si012709m.g	2202	0	1	0	0.0313776	-4.97166	down	0.649672	0.771238
Si008056m.g	2247	0	1	0	0.0307492	-4.94248	down	0.649672	0.765083
Si011836m.g	2352	0	1	0	0.0293765	-4.87659	down	0.649672	0.764373
Si004381m.g	2358	0	1	0	0.0293017	-4.87291	down	0.649672	0.76254
Si037138m.g	1041	4	154	0.351846	10.2213	-4.86049	down	2.58716e+32	8.55911e+31
Si008551m.g	2391	0	1	0	0.0288973	-4.85286	down	0.649672	0.763407
Si040277m.g	2397	0	1	0	0.028825	-4.84925	down	0.649672	0.757281
Si009169m.g	4833	0	2	0	0.0285923	-4.83756	down	0.370276	0.518587
Si029093m.g	2461	2	69	0.0744152	1.9372	-4.70223	down	7944760000000000	1.13047e+13
Si011965m.g	2703	0	1	0	0.0255618	-4.67591	down	0.649672	0.758803
Si016250m.g	2781	0	1	0	0.0248448	-4.63487	down	0.649672	0.759726
Si019990m.g	2844	0	1	0	0.0242944	-4.60255	down	0.649672	0.764502
Si008697m.g	5727	0	2	0	0.024129	-4.5927	down	0.370276	0.514813
Si007945m.g	5853	0	2	0	0.0236096	-4.5613	down	0.370276	0.519239
Si027359m.g	2991	0	1	0	0.0231004	-4.52985	down	0.649672	0.770943
Si010971m.g	866	1	28	0.105737	2.23397	-4.40106	down	2.23654e-06	1.38212e-05
Si012526m.g	2142	1	28	0.0427488	0.903182	-4.40106	down	2.23654e-06	1.38242e-05
Si014967m.g	3303	0	1	0	0.0209184	-4.3867	down	0.649672	0.767709
Si020214m.g	1167	15	405	1.17697	23.9784	-4.34859	down	6.78398e+78	5.9684e+76
Si018778m.g	999	2	53	0.183319	3.66562	-4.32163	down	3.90334e-11	4.13289e+10
Si001543m.g	1569	1	26	0.0583607	1.14495	-4.29415	down	6.44554e-06	3.73798e-05
Si017558m.g	1798	102	2580	5.19462	99.144	-4.25444	down	0	0
Si015045m.g	3657	0	1	0	0.0188935	-4.23982	down	0.649672	0.755607
Si010628m.g	954	1	25	0.0959831	1.81062	-4.23756	down	1.09234e-05	6.10509e-05
Si012831m.g	560	1	25	0.163514	3.08453	-4.23756	down	1.09234e-05	6.10386e-05
Si030741m.g	1071	1	25	0.0854976	1.61282	-4.23756	down	1.09234e-05	6.10631e-05
Si000077m.g	3714	0	1	0	0.0186035	-4.2175	down	0.649672	0.760683
Si013128m.g	3890	0	1	0	0.0177618	-4.15071	down	0.649672	0.763825
Si029747m.g	1758	6	140	0.312518	5.50232	-4.13803	down	6.32328e+27	1.69567e+25
Si027006m.g	682	49	1130	6.57892	114.48	-4.1211	down	3.26978e+207	8.94028e+205
Si027379m.g	1269	1	23	0.0721575	1.25228	-4.11727	down	3.12532e-05	0.000161921
Si013521m.g	1767	14	320	0.725495	12.5127	-4.10828	down	1.28443e+59	8.23483e+58
Si024283m.g	4020	0	1	0	0.0171874	-4.10328	down	0.649672	0.763729
Si020518m.g	494	1	22	0.18536	3.07703	-4.05314	down	5.27526e-05	0.000261969
Si013431m.g	1833	1	22	0.0499552	0.829272	-4.05314	down	5.27526e-05	0.000262016
Si036333m.g	1406	1	22	0.0651265	1.08112	-4.05314	down	5.27526e-05	0.000262109
Si002995m.g	721	1	22	0.127001	2.10826	-4.05314	down	5.27526e-05	0.000262062
Si000648m.g	2093	2	43	0.0874992	1.4195	-4.01997	down	7.33122e-09	6.24879e+08
Si021854m.g	1598	1	21	0.0573016	0.907986	-3.98602	down	8.89028e-05	0.000421597
Si013814m.g	1511	1	21	0.0606008	0.960266	-3.98602	down	8.89028e-05	0.000421668
Si011400m.g	681	2	41	0.268922	4.15981	-3.95126	down	2.06846e-08	1.68038e+07
Si027564m.g	774	1	20	0.118305	1.78536	-3.91563	down	0.000149573	0.00067784
Si009347m.g	2700	4	79	0.135656	2.02162	-3.89749	down	4130420000000000	599340704370448
Si016740m.g	2383	8	154	0.307404	4.46512	-3.86049	down	3.71242e+28	1.04266e+26
Si035121m.g	1965	10	191	0.465994	6.71595	-3.84921	down	1.52093e+34	5.32212e+33
Si019581m.g	4806	0	1	0	0.0143765	-3.84564	down	0.649672	0.75567
Si012301m.g	1230	1	19	0.0744454	1.0673	-3.84163	down	0.000251184	0.0010871
Si008220m.g	1836	1	19	0.0498736	0.715019	-3.84163	down	0.000251184	0.00108693
Si013241m.g	2981	6	112	0.184303	2.59593	-3.8161	down	1.20926e+20	2.43854e+19
Si011794m.g	2388	5	93	0.191725	2.69082	-3.81094	down	2.52472e+17	4.25193e+16
Si039849m.g	612	2	37	0.299241	4.17722	-3.80316	down	1.62652e-07	1.17793e+06
Si034303m.g	2496	8	146	0.293487	4.04152	-3.78353	down	2.21746e+26	5.81229e+25
Si019388m.g	420	1	18	0.218019	2.96115	-3.76363	down	0.000420974	0.00173523
Si001643m.g	1367	1	18	0.0669846	0.909789	-3.76363	down	0.000420974	0.00173574
Si040256m.g	1170	1	18	0.0782631	1.06298	-3.76363	down	0.000420974	0.00173548
Si019182m.g	516	2	35	0.354914	4.68657	-3.72299	down	4.52942e-07	3.08627e+06
Si035145m.g	1848	4	69	0.198199	2.57979	-3.70223	down	6.87536e-13	8.52209e+12
Si012719m.g	1047	10	171	0.874574	11.2846	-3.68963	down	4.03022e+30	1.23924e+28
Si005974m.g	2347	12	200	0.468178	5.88781	-3.6526	down	9.6393e+35	3.38577e+33
Si006559m.g	1858	3	50	0.147849	1.85935	-3.6526	down	1.50359e-09	1.37623e+08
Si000946m.g	1878	3	49	0.146275	1.80276	-3.62345	down	2.4954e-09	2.2263e+08
Si022329m.g	1563	19	310	1.11311	13.7037	-3.6219	down	9.44922e+53	5.23915e+51
Si035313m.g	1509	6	97	0.364087	4.44139	-3.60866	down	2.45814e+17	4.14982e+16
Si013553m.g	2033	1	16	0.0450408	0.543775	-3.59371	down	0.00117442	0.00436945
Si033767m.g	471	1	16	0.194412	2.34712	-3.59371	down	0.00117442	0.00436887
Si027449m.g	2376	2	31	0.0770773	0.901471	-3.5479	down	3.4552e-06	2.07991e-05
Si017214m.g	1583	6	91	0.347067	3.97189	-3.51654	down	5.00222e+16	7711824962962960
Si026699m.g	1054	2	30	0.173753	1.96661	-3.5006	down	5.72e-06	3.34224e-05
Si018834m.g	446	2	30	0.410618	4.64754	-3.5006	down	5.72e-06	3.34294e-05
Si015797m.g	996	1	15	0.0919356	1.04056	-3.5006	down	0.00195396	0.00686237
Si011076m.g	1079	3	44	0.254591	2.81753	-3.46818	down	3.0902e-08	2.45255e+07
Si001932m.g	1512	2	29	0.121122	1.3252	-3.45169	down	9.45288e-06	5.34532e-05
Si006306m.g	2121	22	319	0.949785	10.3917	-3.45169	down	3.49998e+52	1.91394e+50
Si002696m.g	1177	2	29	0.155595	1.70239	-3.45169	down	9.45288e-06	5.34424e-05
Si036350m.g	1500	15	216	0.915679	9.94945	-3.4417	down	1.06094e+35	3.85269e+34
Si009474m.g	2550	1	14	0.035909	0.379336	-3.40106	down	0.00324126	0.0107665
Si040272m.g	939	1	14	0.0975164	1.03015	-3.40106	down	0.00324126	0.0107703
Si006992m.g	1171	1	14	0.0781963	0.826053	-3.40106	down	0.00324126	0.0107639
Si023965m.g	613	1	14	0.149377	1.57799	-3.40106	down	0.00324126	0.0107716
Si033420m.g	2184	1	14	0.0419267	0.442906	-3.40106	down	0.00324126	0.0107691
Si025672m.g	518	1	14	0.176772	1.86739	-3.40106	down	0.00324126	0.0107627
Si018723m.g	614	1	14	0.149133	1.57542	-3.40106	down	0.00324126	0.0107652
Si025521m.g	859	1	14	0.106598	1.12609	-3.40106	down	0.00324126	0.0107678
Si023261m.g	1034	19	262	1.68258	17.5072	-3.3792	down	2.31956e+42	1.00295e+40
Si035322m.g	1655	4	54	0.221312	2.25441	-3.34859	down	1.27653e-09	1.17379e+08
Si019817m.g	618	1	13	0.148168	1.45342	-3.29415	down	0.00535874	0.0167827
Si010738m.g	1104	2	26	0.165884	1.6272	-3.29415	down	4.21756e-05	0.000213086
Si027669m.g	645	2	26	0.283931	2.78516	-3.29415	down	4.21756e-05	0.000213125
Si023643m.g	1080	2	26	0.16957	1.66336	-3.29415	down	4.21756e-05	0.000213048
Si003913m.g	276	1	13	0.331768	3.2544	-3.29415	down	0.00535874	0.0167846
Si031032m.g	1026	1	13	0.0892474	0.875453	-3.29415	down	0.00535874	0.016777
Si036287m.g	1289	1	13	0.0710379	0.69683	-3.29415	down	0.00535874	0.0167789
Si004720m.g	894	1	13	0.102425	1.00471	-3.29415	down	0.00535874	0.0167808
Si026583m.g	1395	4	51	0.26256	2.526	-3.26613	down	5.59552e-09	4.82839e+08
Si004085m.g	357	2	25	0.512985	4.83847	-3.23756	down	6.9136e-05	0.000335736
Si039939m.g	672	3	37	0.408785	3.80425	-3.2182	down	9.90548e-07	6.43798e+06
Si002948m.g	1052	180	2215	15.6675	145.477	-3.21494	down	0	0
Si031732m.g	613	1	12	0.149377	1.35256	-3.17867	down	0.0088263	0.0259714
Si036329m.g	1485	3	36	0.184986	1.67499	-3.17867	down	1.61524e-06	1.01987e-05
Si020393m.g	479	2	24	0.382329	3.46188	-3.17867	down	0.000113061	0.000525526
Si039238m.g	2526	1	12	0.0362502	0.328235	-3.17867	down	0.0088263	0.0259823
Si034102m.g	2883	7	84	0.222329	2.01313	-3.17867	down	9.38846e-14	1.2516e+12
Si039416m.g	1491	1	12	0.0614137	0.556084	-3.17867	down	0.0088263	0.0259769
Si037042m.g	984	1	12	0.0930568	0.842603	-3.17867	down	0.0088263	0.0259741
Si008897m.g	851	1	12	0.1076	0.97429	-3.17867	down	0.0088263	0.0259851
Si011212m.g	570	1	12	0.160645	1.4546	-3.17867	down	0.0088263	0.0259686
Si005310m.g	447	1	12	0.20485	1.85486	-3.17867	down	0.0088263	0.0259796
Si004117m.g	780	20	232	2.34789	20.5509	-3.12976	down	2.97592e+35	1.06404e+33
Si001923m.g	1536	34	393	2.02689	17.6782	-3.12463	down	1.27424e+58	8.02195e+57
Si006358m.g	2010	2	23	0.0911123	0.790621	-3.11727	down	0.000184421	0.000820829
Si010004m.g	1428	2	23	0.128246	1.11285	-3.11727	down	0.000184421	0.00082096
Si016227m.g	3343	47	540	1.28737	11.1608	-3.11593	down	9.16978e+80	8.41237e+78
Si035470m.g	1610	7	78	0.398121	3.34738	-3.07175	down	1.69471e-12	2.03111e+11
Si039121m.g	3240	1	11	0.0282617	0.234576	-3.05314	down	0.0144758	0.0395837
Si038451m.g	279	1	11	0.3282	2.72411	-3.05314	down	0.0144758	0.0395488
Si021590m.g	1740	1	11	0.0526252	0.436797	-3.05314	down	0.0144758	0.0395799
Si001701m.g	1329	1	11	0.0688998	0.571879	-3.05314	down	0.0144758	0.0395876
Si019834m.g	2691	1	11	0.0340275	0.282433	-3.05314	down	0.0144758	0.0395682
Si005028m.g	1083	1	11	0.0845502	0.70178	-3.05314	down	0.0144758	0.039545
Si023276m.g	1353	12	132	0.812132	6.74082	-3.05314	down	3.43648e+20	6.76836e+19
Si015990m.g	581	1	11	0.157604	1.30814	-3.05314	down	0.0144758	0.0395721
Si005641m.g	573	1	11	0.159804	1.3264	-3.05314	down	0.0144758	0.0395605
Si009941m.g	1485	1	11	0.0616619	0.511803	-3.05314	down	0.0144758	0.039576
Si038910m.g	363	1	11	0.252253	2.09374	-3.05314	down	0.0144758	0.0395411
Si014589m.g	580	1	11	0.157876	1.31039	-3.05314	down	0.0144758	0.0395566
Si011325m.g	551	1	11	0.166185	1.37936	-3.05314	down	0.0144758	0.0395643
Si033770m.g	666	1	11	0.137489	1.14118	-3.05314	down	0.0144758	0.0395527
Si034262m.g	3111	6	64	0.176602	1.4214	-3.00874	down	2.7646e-10	2.73024e+09
Si005528m.g	514	2	21	0.356295	2.82288	-2.98602	down	0.000486554	0.00197547
Si004376m.g	2130	2	21	0.0859792	0.681203	-2.98602	down	0.000486554	0.00197576
Si001933m.g	1407	12	126	0.780963	6.18747	-2.98602	down	5.95022e+19	1.09319e+17
Si001577m.g	1594	3	31	0.172336	1.34372	-2.96294	down	1.80843e-05	9.76484e-05
Si032585m.g	1341	14	144	0.955966	7.41943	-2.95628	down	2.80276e+21	5.85076e+20
Si037614m.g	984	28	285	2.60559	20.0118	-2.94117	down	1.44057e+40	5.92567e+39
Si021943m.g	1709	3	30	0.160739	1.21287	-2.91563	down	2.91228e-05	0.000151757
Si026520m.g	1154	3	30	0.238045	1.79619	-2.91563	down	2.91228e-05	0.000151786
Si023236m.g	835	1	10	0.109662	0.827466	-2.91563	down	0.0236256	0.0604158
Si015986m.g	516	1	10	0.177457	1.33902	-2.91563	down	0.0236256	0.0603992
Si024534m.g	1170	2	20	0.156526	1.18108	-2.91563	down	0.000786606	0.00303846
Si033085m.g	1017	1	10	0.0900372	0.679385	-2.91563	down	0.0236256	0.0603881
Si036413m.g	1250	1	10	0.0732543	0.552747	-2.91563	down	0.0236256	0.0604102
Si011858m.g	246	1	10	0.372227	2.80868	-2.91563	down	0.0236256	0.0604047
Si026453m.g	1323	1	10	0.0692123	0.522248	-2.91563	down	0.0236256	0.0603936
Si025789m.g	426	1	10	0.214948	1.62191	-2.91563	down	0.0236256	0.0603825
Si008719m.g	462	1	10	0.198199	1.49553	-2.91563	down	0.0236256	0.0603494
Si039802m.g	1428	2	20	0.128246	0.967695	-2.91563	down	0.000786606	0.0030393
Si032804m.g	2115	2	20	0.086589	0.653366	-2.91563	down	0.000786606	0.00303888
Si011244m.g	739	1	10	0.123908	0.934958	-2.91563	down	0.0236256	0.0603715
Si005513m.g	273	1	10	0.335413	2.53089	-2.91563	down	0.0236256	0.0603549
Si019777m.g	1485	1	10	0.0616619	0.465275	-2.91563	down	0.0236256	0.0603438
Si018886m.g	477	1	10	0.191966	1.4485	-2.91563	down	0.0236256	0.0603604
Si019311m.g	897	1	10	0.102082	0.770272	-2.91563	down	0.0236256	0.0603383
Si020051m.g	594	1	10	0.154155	1.16319	-2.91563	down	0.0236256	0.060377
Si019358m.g	537	1	10	0.170517	1.28666	-2.91563	down	0.0236256	0.060366
Si034798m.g	2103	55	534	2.39479	17.5444	-2.87304	down	5.53404e+73	4.43502e+71
Si017040m.g	1765	13	124	0.674438	4.85415	-2.84746	down	7.07502e+18	1.22938e+16
Si039302m.g	1059	4	38	0.345865	2.47927	-2.84163	down	2.9053e-06	1.77106e-05
Si016441m.g	2429	2	19	0.0753955	0.540459	-2.84163	down	0.00126729	0.00467877
Si022658m.g	1014	2	19	0.180607	1.29465	-2.84163	down	0.00126729	0.00468
Si025125m.g	1881	2	19	0.0973609	0.697913	-2.84163	down	0.00126729	0.00467815
Si034207m.g	2882	2	19	0.0635447	0.455508	-2.84163	down	0.00126729	0.00467939
Si017623m.g	1242	2	19	0.147452	1.05698	-2.84163	down	0.00126729	0.00467753
Si017824m.g	1305	3	28	0.210501	1.48246	-2.8161	down	7.49486e-05	0.000361258
Si013684m.g	1605	3	28	0.171155	1.20537	-2.8161	down	7.49486e-05	0.000361321
Si035208m.g	1762	7	65	0.363777	2.54885	-2.80872	down	7.8652e-10	7.41306e+09
Si011430m.g	1038	2	18	0.176431	1.19815	-2.76363	down	0.002034	0.00712641
Si014792m.g	771	3	27	0.356295	2.41961	-2.76363	down	0.000119736	0.00055305
Si031662m.g	273	1	9	0.335413	2.2778	-2.76363	down	0.0383416	0.0907116
Si039186m.g	1677	1	9	0.0546022	0.370805	-2.76363	down	0.0383416	0.0907655
Si030497m.g	1142	4	36	0.320728	2.17808	-2.76363	down	7.39368e-06	4.24634e-05
Si026581m.g	1342	1	9	0.0682324	0.463369	-2.76363	down	0.0383416	0.0907578
Si009918m.g	1786	16	144	0.820317	5.5708	-2.76363	down	5.6801e+20	1.09932e+18
Si033648m.g	674	5	45	0.679287	4.61306	-2.76363	down	4.69338e-07	3.18709e+06
Si020178m.g	2109	2	18	0.0868354	0.589702	-2.76363	down	0.002034	0.00712731
Si040258m.g	1512	1	9	0.0605608	0.41127	-2.76363	down	0.0383416	0.0907887
Si040716m.g	659	1	9	0.13895	0.943613	-2.76363	down	0.0383416	0.0907732
Si011865m.g	1848	1	9	0.0495497	0.336494	-2.76363	down	0.0383416	0.090781
Si040048m.g	1143	4	36	0.320448	2.17617	-2.76363	down	7.39368e-06	4.24459e-05
Si039738m.g	702	1	9	0.130439	0.885813	-2.76363	down	0.0383416	0.0907424
Si025501m.g	390	1	9	0.234789	1.59446	-2.76363	down	0.0383416	0.0907347
Si037526m.g	748	1	9	0.122417	0.831338	-2.76363	down	0.0383416	0.0907193
Si001464m.g	1501	4	36	0.244018	1.65714	-2.76363	down	7.39368e-06	4.24547e-05
Si037940m.g	570	1	9	0.160645	1.09095	-2.76363	down	0.0383416	0.0907501
Si025462m.g	632	1	9	0.144886	0.983925	-2.76363	down	0.0383416	0.0907964
Si031448m.g	607	1	9	0.150853	1.02445	-2.76363	down	0.0383416	0.0908041
Si021005m.g	3991	1	9	0.0229436	0.155811	-2.76363	down	0.0383416	0.090727
Si035926m.g	1495	14	125	0.857492	5.77704	-2.75214	down	1.93367e+17	3.27433e+16
Si010315m.g	1450	30	263	1.89451	12.5321	-2.72573	down	7.552e+35	2.65931e+33
Si039483m.g	1293	4	35	0.283273	1.87028	-2.72299	down	1.17539e-05	6.52865e-05
Si027048m.g	667	7	61	0.960982	6.31889	-2.71709	down	4.98368e-09	4.31646e+08
Si006652m.g	1185	3	26	0.231817	1.51597	-2.70918	down	0.000190713	0.000845193
Si022151m.g	1263	5	43	0.362502	2.35235	-2.69804	down	1.18083e-06	7.59329e+06
Si035347m.g	1491	5	43	0.307069	1.99263	-2.69804	down	1.18083e-06	7.59504e+06
Si002219m.g	1341	4	34	0.273133	1.75181	-2.68117	down	1.8639e-05	0.00010043
Si007682m.g	606	2	17	0.302204	1.93826	-2.68117	down	0.00325112	0.0107851
Si002684m.g	1194	2	17	0.15338	0.983742	-2.68117	down	0.00325112	0.0107838
Si015060m.g	2292	2	17	0.0799022	0.512473	-2.68117	down	0.00325112	0.0107877
Si002776m.g	934	2	17	0.196077	1.25759	-2.68117	down	0.00325112	0.0107864
Si037746m.g	807	2	17	0.226934	1.4555	-2.68117	down	0.00325112	0.0107826
Si009399m.g	2705	14	118	0.473919	3.01406	-2.66899	down	4.69882e+16	7264156927937920
Si000392m.g	2839	28	236	0.9031	5.74359	-2.66899	down	9.3236e+31	2.93815e+29
Si020307m.g	467	3	25	0.58823	3.69879	-2.6526	down	0.000302794	0.00128631
Si007326m.g	884	3	25	0.310751	1.954	-2.6526	down	0.000302794	0.00128611
Si014129m.g	1429	3	25	0.192235	1.20877	-2.6526	down	0.000302794	0.00128592
Si034558m.g	2116	7	58	0.302918	1.89386	-2.64433	down	1.95898e-08	1.59842e+07
Si022183m.g	1794	10	82	0.510412	3.15812	-2.62933	down	2.24224e-11	2.42191e+10
Si023475m.g	863	10	82	1.06104	6.56508	-2.62933	down	2.24224e-11	2.42285e+10
Si036895m.g	1457	11	90	0.691315	4.26795	-2.62613	down	2.37002e-12	2.80788e+11
Si003348m.g	767	93	749	11.1028	67.4719	-2.60337	down	8.31598e+92	8.75186e+90
Si021411m.g	1986	4	32	0.184427	1.11329	-2.59371	down	4.65e-05	0.000233244
Si011722m.g	747	2	16	0.245162	1.47991	-2.59371	down	0.00517308	0.0162872
Si008371m.g	1197	2	16	0.152996	0.923554	-2.59371	down	0.00517308	0.0162964
Si028566m.g	412	1	8	0.222252	1.34162	-2.59371	down	0.0618146	0.134873
Si020443m.g	392	1	8	0.233592	1.41007	-2.59371	down	0.0618146	0.134863
Si006919m.g	1244	2	16	0.147215	0.888661	-2.59371	down	0.00517308	0.0162946
Si008525m.g	2316	1	8	0.0395371	0.238665	-2.59371	down	0.0618146	0.134852
Si038320m.g	1110	2	16	0.164987	0.995941	-2.59371	down	0.00517308	0.0162835
Si029944m.g	1272	1	8	0.0719873	0.43455	-2.59371	down	0.0618146	0.134936
Si034812m.g	1779	4	32	0.205886	1.24283	-2.59371	down	4.65e-05	0.000233077
Si039671m.g	669	2	16	0.273746	1.65246	-2.59371	down	0.00517308	0.016289
Si035837m.g	1275	1	8	0.0718179	0.433527	-2.59371	down	0.0618146	0.13482
Si011712m.g	918	1	8	0.0997471	0.602121	-2.59371	down	0.0618146	0.134905
Si034169m.g	3024	3	24	0.0908412	0.54836	-2.59371	down	0.000479102	0.00195004
Si021768m.g	1560	1	8	0.0586974	0.354325	-2.59371	down	0.0618146	0.134831
Si009311m.g	2724	2	16	0.0672305	0.405835	-2.59371	down	0.00517308	0.0162854
Si007238m.g	932	1	8	0.0982488	0.593076	-2.59371	down	0.0618146	0.134894
Si037934m.g	552	2	16	0.331768	2.00271	-2.59371	down	0.00517308	0.0162909
Si039530m.g	1350	1	8	0.0678281	0.409442	-2.59371	down	0.0618146	0.134884
Si039248m.g	4224	4	32	0.086712	0.523435	-2.59371	down	4.65e-05	0.00023316
Si017821m.g	1668	3	24	0.16469	0.99415	-2.59371	down	0.000479102	0.00194947
Si020484m.g	350	1	8	0.261623	1.57928	-2.59371	down	0.0618146	0.134841
Si022418m.g	1399	6	48	0.392714	2.37061	-2.59371	down	4.70756e-07	3.19594e+06
Si013147m.g	4073	1	8	0.0224817	0.13571	-2.59371	down	0.0618146	0.13481
Si013020m.g	583	3	24	0.47119	2.84433	-2.59371	down	0.000479102	0.00194976
Si021471m.g	2051	1	8	0.0446455	0.269501	-2.59371	down	0.0618146	0.134926
Si014514m.g	811	1	8	0.112907	0.681563	-2.59371	down	0.0618146	0.134915
Si013589m.g	1722	4	32	0.212701	1.28397	-2.59371	down	4.65e-05	0.000233202
Si031096m.g	773	2	16	0.236916	1.43014	-2.59371	down	0.00517308	0.0162927
Si019519m.g	2664	4	32	0.137489	0.829951	-2.59371	down	4.65e-05	0.000233119
Si033990m.g	3539	4	32	0.103496	0.62475	-2.59371	down	4.65e-05	0.000233035
Si026872m.g	916	120	957	11.9958	72.186	-2.58919	down	3.88496e+116	5.44461e+114
Si017576m.g	1357	29	228	1.95687	11.6089	-2.56862	down	1.31181e+28	3.77555e+27
Si018900m.g	674	57	448	7.74387	45.9256	-2.56817	down	9.22432e+55	5.31523e+53
Si011333m.g	785	14	110	1.63306	9.68188	-2.56771	down	171080800000000	2.38325e+13
Si039997m.g	333	6	47	1.64987	9.75192	-2.56333	down	7.38496e-07	4.8875e+06
Si011277m.g	632	6	47	0.869315	5.13828	-2.56333	down	7.38496e-07	4.88866e+06
Si009774m.g	1739	23	180	1.21108	7.1517	-2.562	down	8.05152e+23	1.80361e+21
Si005491m.g	557	5	39	0.821974	4.83778	-2.55718	down	7.28246e-06	4.18419e-05
Si029185m.g	2410	5	39	0.189975	1.11811	-2.55718	down	7.28246e-06	4.18505e-05
Si029162m.g	2387	8	62	0.306889	1.79463	-2.5479	down	1.23024e-08	1.0248e+07
Si011935m.g	1902	3	23	0.144429	0.835514	-2.53231	down	0.000755302	0.00293297
Si036644m.g	1307	3	23	0.210179	1.21587	-2.53231	down	0.000755302	0.00293338
Si012549m.g	945	3	23	0.290692	1.68164	-2.53231	down	0.000755302	0.00293257
Si016875m.g	1650	2	15	0.110991	0.628122	-2.5006	down	0.0081903	0.0243803
Si001607m.g	1670	6	45	0.328986	1.8618	-2.5006	down	1.80578e-06	1.13146e-05
Si038438m.g	454	2	15	0.403383	2.28282	-2.5006	down	0.0081903	0.0243725
Si025983m.g	2613	2	15	0.0700864	0.396633	-2.5006	down	0.0081903	0.0243881
Si019051m.g	1119	2	15	0.16366	0.926185	-2.5006	down	0.0081903	0.0243855
Si010352m.g	1474	2	15	0.124244	0.703122	-2.5006	down	0.0081903	0.0243829
Si024399m.g	699	2	15	0.261997	1.48269	-2.5006	down	0.0081903	0.0243673
Si019201m.g	408	2	15	0.448862	2.5402	-2.5006	down	0.0081903	0.0243699
Si034329m.g	2446	2	15	0.0748715	0.423713	-2.5006	down	0.0081903	0.0243777
Si017178m.g	2110	2	15	0.0867942	0.491185	-2.5006	down	0.0081903	0.0243751
Si016976m.g	1860	30	224	1.4769	8.32093	-2.49417	down	2.84196e+27	7.76292e+26
Si036083m.g	1340	34	253	2.32336	13.0452	-2.48924	down	1.49399e+30	4.67106e+29
Si038578m.g	1143	3	22	0.240336	1.32988	-2.46818	down	0.00118606	0.00440866
Si016483m.g	2775	17	124	0.560956	3.08742	-2.46044	down	1733664000000000	256635643821656
Si036694m.g	1158	7	51	0.553519	3.04297	-2.45878	down	4.49388e-07	3.06355e+06
Si035324m.g	1961	7	51	0.326861	1.79692	-2.45878	down	4.49388e-07	3.0643e-06
Si006566m.g	1366	18	131	1.2066	6.62609	-2.4572	down	2.89006e+16	4556296401356700
Si018821m.g	694	11	80	1.45136	7.96466	-2.4562	down	2.02138e-10	2.01986e+09
Si022014m.g	1644	15	108	0.835473	4.53898	-2.4417	down	1.50134e-13	1.96577e+12
Si036061m.g	1526	20	141	1.2001	6.38412	-2.41133	down	4.5764e+17	7.60162e+16
Si001020m.g	1792	115	809	5.87629	31.1923	-2.40821	down	7.8981e+91	8.21903e+89
Si007378m.g	663	2	14	0.276223	1.45899	-2.40106	down	0.012896	0.0357725
Si031991m.g	324	1	7	0.282617	1.49276	-2.40106	down	0.0988808	0.196556
Si017236m.g	1317	2	14	0.139055	0.734478	-2.40106	down	0.012896	0.0357832
Si028499m.g	446	1	7	0.205309	1.08443	-2.40106	down	0.0988808	0.196683
Si038859m.g	465	1	7	0.19692	1.04012	-2.40106	down	0.0988808	0.196753
Si027358m.g	180	1	7	0.50871	2.68697	-2.40106	down	0.0988808	0.196626
Si017693m.g	1359	2	14	0.134758	0.711779	-2.40106	down	0.012896	0.0357867
Si014727m.g	502	1	7	0.182406	0.963454	-2.40106	down	0.0988808	0.196767
Si037996m.g	610	2	14	0.300223	1.58575	-2.40106	down	0.012896	0.0357903
Si031553m.g	485	1	7	0.1888	0.997224	-2.40106	down	0.0988808	0.196739
Si009258m.g	3183	1	7	0.0287678	0.151949	-2.40106	down	0.0988808	0.196641
Si018659m.g	610	2	14	0.300223	1.58575	-2.40106	down	0.012896	0.0357654
Si013727m.g	1550	1	7	0.0590761	0.312035	-2.40106	down	0.0988808	0.196711
Si023525m.g	762	1	7	0.120168	0.634716	-2.40106	down	0.0988808	0.196598
Si005002m.g	384	2	14	0.476916	2.51903	-2.40106	down	0.012896	0.0357618
Si031757m.g	901	2	14	0.203258	1.07359	-2.40106	down	0.012896	0.0357583
Si038365m.g	478	3	21	0.574694	3.03548	-2.40106	down	0.00185466	0.00654576
Si008133m.g	1302	1	7	0.0703286	0.37147	-2.40106	down	0.0988808	0.196823
Si012600m.g	768	3	21	0.357687	1.88927	-2.40106	down	0.00185466	0.00654658
Si013648m.g	1776	1	7	0.0515585	0.272328	-2.40106	down	0.0988808	0.196612
Si020008m.g	594	1	7	0.154155	0.814232	-2.40106	down	0.0988808	0.196837
Si036859m.g	917	1	7	0.0998559	0.527431	-2.40106	down	0.0988808	0.196584
Si007981m.g	1563	2	14	0.117169	0.618879	-2.40106	down	0.012896	0.0357938
Si026026m.g	2175	1	7	0.0421002	0.22237	-2.40106	down	0.0988808	0.196697
Si014451m.g	639	1	7	0.143299	0.756892	-2.40106	down	0.0988808	0.196669
Si000808m.g	2151	2	14	0.0851398	0.449701	-2.40106	down	0.012896	0.0357796
Si001573m.g	1564	1	7	0.0585472	0.309242	-2.40106	down	0.0988808	0.196655
Si011132m.g	570	1	7	0.160645	0.848516	-2.40106	down	0.0988808	0.196725
Si040153m.g	570	1	7	0.160645	0.848516	-2.40106	down	0.0988808	0.19657
Si023716m.g	590	1	7	0.1552	0.819752	-2.40106	down	0.0988808	0.196542
Si026830m.g	1133	2	14	0.161638	0.853758	-2.40106	down	0.012896	0.0357547
Si039986m.g	1578	1	7	0.0580278	0.306498	-2.40106	down	0.0988808	0.196809
Si017923m.g	1089	2	14	0.168169	0.888253	-2.40106	down	0.012896	0.035776
Si009906m.g	1716	2	14	0.106722	0.563699	-2.40106	down	0.012896	0.0357689
Si029485m.g	1801	29	203	1.47444	7.78787	-2.40106	down	7.40276e+24	1.72478e+22
Si028537m.g	381	1	7	0.240336	1.26943	-2.40106	down	0.0988808	0.196781
Si040633m.g	447	1	7	0.20485	1.082	-2.40106	down	0.0988808	0.196795
Si000846m.g	1872	10	69	0.489145	2.54671	-2.3803	down	7.05338e-09	6.02302e+08
Si001224m.g	1983	8	55	0.369412	1.91636	-2.37507	down	2.681e-07	1.89101e+06
Si033308m.g	1044	8	55	0.70167	3.63998	-2.37507	down	2.681e-07	1.89149e+06
Si029755m.g	1622	5	34	0.282268	1.44832	-2.35924	down	6.68352e-05	0.0003253
Si031905m.g	1620	4	27	0.226094	1.15156	-2.34859	down	0.000433246	0.00177845
[truncated: 25,892 more rows]

## Sheet: S T3
Supplementary Table 3. Differentially expression of 1982 genes for stress responsive in foxtail millet
geneID	geneLength	SETewfTBRdowndownPEI_1-Expression	SETewfTdownRdowndownPEI_12-Expression	SETewfTBRdowndownPEI_1-RPKM	SETewfTdownRdowndownPEI_12-RPKM	log2 Rdowntio(SETewfTBRdowndownPEI_1/SETewfTdownRdowndownPEI_12)	up-down-Reguldowntion(SETewfTBRdowndownPEI_1/SETewfTdownRdowndownPEI_12)	P-vdownlue	FDR
Si008019m.g	267	13	0	4.45836	0	12.1223	up	1.48042e-05	8.11468e-05
Si011628m.g	377	18	0	4.37194	0	12.0941	up	2.17778e-07	1.55574e-06
Si034397m.g	2363	76	0	2.94505	0	11.5241	up	1.20916e-28	3.48371e-27
Si007526m.g	771	18	0	2.13777	0	11.0619	up	2.17778e-07	1.55534e-06
Si035286m.g	1649	34	0	1.888	0	10.8826	up	2.98138e-13	3.80017e-12
Si031198m.g	930	19	0	1.87074	0	10.8694	up	9.36564e-08	7.01015e-07
Si004617m.g	795	12	0	1.38216	0	10.4327	up	3.44238e-05	0.000176967
Si037258m.g	1056	14	0	1.21397	0	10.2455	up	6.36664e-06	3.69607e-05
Si037311m.g	792	10	0	1.15616	0	10.1751	up	0.000186127	0.000827103
Si018209m.g	935	10	0	0.979336	0	9.93566	up	0.000186127	0.00082763
Si008086m.g	969	10	0	0.944973	0	9.88413	up	0.000186127	0.000826971
Si027776m.g	999	10	0	0.916595	0	9.84014	up	0.000186127	0.000827366
Si022632m.g	1182	11	0	0.852155	0	9.73497	up	8.0045e-05	0.000383438
Si010043m.g	1408	12	0	0.780408	0	9.60808	up	3.44238e-05	0.000176934
Si030615m.g	1188	10	0	0.770773	0	9.59016	up	0.000186127	0.000827894
Si007978m.g	1635	11	0	0.616053	0	9.26691	up	8.0045e-05	0.000383504
Si030087m.g	1697	10	0	0.539587	0	9.07571	up	0.000186127	0.000827234
Si001028m.g	1801	10	0	0.508428	0	8.9899	up	0.000186127	0.000827498
Si028657m.g	5115	10	0	0.179018	0	7.48396	up	0.000186127	0.000827762
Si031302m.g	873	191	2	20.0338	0.15829	6.98372	up	5.31242e-67	3.87848e-65
Si036237m.g	1254	218	5	15.9185	0.275492	5.85255	up	3.0358e-72	2.39845e-70
Si032135m.g	1344	119	3	8.10757	0.154226	5.71615	up	1.20398e-39	4.81748e-38
Si031865m.g	465	39	1	7.67989	0.148588	5.6917	up	1.04371e-13	1.38544e-12
Si030230m.g	1240	72	2	5.31684	0.111441	5.57622	up	3.2521e-24	7.75195e-23
Si037657m.g	577	35	1	5.55438	0.119746	5.53558	up	2.75896e-12	3.24661e-11
Si037479m.g	1116	35	1	2.87175	0.0619117	5.53558	up	2.75896e-12	3.24798e-11
Si008629m.g	2268	683	22	27.5753	0.670218	5.3626	up	5.63258e-215	1.58674e-212
Si019380m.g	1329	30	1	2.067	0.051989	5.31318	up	1.62712e-10	1.63941e-09
Si014527m.g	1176	54	2	4.20465	0.117506	5.16118	up	7.4357e-18	1.28884e-16
Si001757m.g	1290	22	1	1.56162	0.0535608	4.86573	up	1.051e-07	7.79554e-07
Si026651m.g	1067	150	7	12.8727	0.453284	4.82776	up	7.92686e-46	3.76614e-44
Si011706m.g	522	20	1	3.50835	0.132363	4.72822	up	5.22352e-07	3.52562e-06
Si009103m.g	575	19	1	3.02572	0.120162	4.65422	up	1.16123e-06	7.47937e-06
Si035229m.g	1916	340	18	16.249	0.649103	4.64576	up	8.97228e-100	1.04698e-97
Si007410m.g	608	145	8	21.8377	0.909124	4.5862	up	4.73006e-43	2.09391e-41
Si032402m.g	1662	36	2	1.98342	0.0831449	4.57622	up	1.38097e-11	1.5241e-10
Si029701m.g	1641	250	14	13.95	0.589462	4.56472	up	5.61544e-73	4.48736e-71
Si033396m.g	924	88	5	8.72075	0.373882	4.5438	up	1.66678e-26	4.38536e-25
Si008936m.g	415	15	1	3.30968	0.16649	4.31318	up	2.77062e-05	0.000144999
Si004028m.g	651	15	1	2.10986	0.106134	4.31318	up	2.77062e-05	0.000144972
Si035269m.g	1840	88	6	4.37933	0.225305	4.28076	up	1.51726e-25	3.82939e-24
Si033594m.g	816	28	2	3.14204	0.169347	4.21365	up	7.4852e-09	6.37224e-08
Si028768m.g	3556	1184	87	30.4883	1.69042	4.1728	up	0	0
Si002278m.g	1289	81	6	5.75407	0.321614	4.16118	up	3.49266e-23	7.89998e-22
Si010608m.g	966	91	7	8.62596	0.500677	4.10673	up	1.18619e-25	3.01017e-24
Si014333m.g	831	188	15	20.7157	1.24717	4.05399	up	5.01514e-51	2.649e-49
Si020049m.g	1455	297	24	18.6912	1.13969	4.03565	up	1.87411e-79	1.71367e-77
Si011318m.g	749	102	9	12.4699	0.830228	3.90879	up	1.3355e-27	3.66953e-26
Si017624m.g	1232	45	4	3.34461	0.224329	3.89815	up	7.19652e-13	8.90039e-12
Si027249m.g	643	56	5	7.97481	0.537274	3.89172	up	1.0737e-15	1.61165e-14
Si005186m.g	1119	44	4	3.60052	0.246983	3.86573	up	1.54173e-12	1.85493e-11
Si021577m.g	2269	480	45	19.3709	1.3703	3.82133	up	3.94376e-122	5.91331e-120
Si012660m.g	948	3	40	0.129108	1.8045	3.80494	Up	6.50876e-10	3.99584e-09
Si003180m.g	553	31	3	5.1331	0.374829	3.77553	up	4.8677e-09	4.22125e-08
Si030252m.g	1471	4758	467	296.179	21.9352	3.75515	up	0	0
Si014335m.g	753	100	10	12.1604	0.917575	3.72822	up	3.89626e-26	1.00428e-24
Si009981m.g	1467	149	15	9.30035	0.706477	3.71857	up	3.64644e-38	1.4027e-36
Si014706m.g	832	4720	477	519.472	39.6124	3.71302	up	0	0
Si037584m.g	1121	266	29	21.728	1.78743	3.60359	up	3.26162e-65	2.30871e-63
Si024558m.g	1053	26	3	2.26094	0.196847	3.52177	up	2.0784e-07	1.48665e-06
Si004914m.g	300	17	2	5.18885	0.460623	3.49376	up	3.383e-05	0.000174075
Si006811m.g	1308	33	4	2.3102	0.211295	3.45069	up	5.89578e-09	5.07649e-08
Si038355m.g	544	16	2	2.69317	0.25402	3.40629	up	7.1108e-05	0.000344593
Si014357m.g	886	96	12	9.92158	0.935802	3.40629	up	2.29464e-23	5.24981e-22
Si032545m.g	996	174	22	15.9968	1.52616	3.38981	up	5.46634e-41	2.26861e-39
Si014103m.g	1194	148	19	11.3501	1.09948	3.36782	up	6.87092e-35	2.42561e-33
Si030233m.g	1492	342	44	20.9894	2.03761	3.36471	up	1.70488e-78	1.51424e-76
Si009443m.g	2488	154	20	5.66779	0.555413	3.35115	up	4.39108e-36	1.60502e-34
Si026491m.g	1287	91	12	6.4745	0.644228	3.32913	up	8.65106e-22	1.85878e-20
Si017050m.g	1927	1904	252	90.475	9.03557	3.32383	up	0	0
Si004027m.g	2112	15	2	0.65034	0.0654294	3.31318	up	0.000148665	0.000674277
Si008659m.g	837	15	2	1.641	0.165098	3.31318	up	0.000148665	0.000674387
Si027021m.g	653	297	40	41.6473	4.23237	3.29868	up	3.73456e-67	2.7481e-65
Si023793m.g	681	110	15	14.7907	1.52188	3.28076	up	1.04255e-25	2.65774e-24
Si036775m.g	1063	189	26	16.2806	1.68996	3.2681	up	6.00738e-43	2.65515e-41
Si028585m.g	414	109	15	24.1085	2.50338	3.26759	up	2.13774e-25	5.36629e-24
Si036924m.g	955	87	12	8.34179	0.868189	3.26427	up	1.54418e-20	3.08936e-19
Si038170m.g	501	29	4	5.30034	0.551644	3.26427	up	1.09548e-07	8.09752e-07
Si016371m.g	2337	513	72	20.1003	2.12868	3.23918	up	8.44334e-113	1.12668e-110
Si035141m.g	2970	1411	200	43.5025	4.65275	3.22494	up	1e-305	4.16254e-303
Si002938m.g	962	28	4	2.66518	0.287291	3.21365	up	2.25522e-07	1.60571e-06
Si011267m.g	538	28	4	4.76561	0.513706	3.21365	up	2.25522e-07	1.60612e-06
Si006790m.g	1055	35	5	3.0378	0.327457	3.21365	up	6.41736e-09	5.50519e-08
Si019265m.g	1755	27	4	1.40874	0.157478	3.16118	up	4.62508e-07	3.143e-06
Si036535m.g	1289	107	16	7.60106	0.857637	3.14776	up	3.98788e-24	9.41727e-23
Si016491m.g	2124	107	16	4.61288	0.520478	3.14776	up	3.98788e-24	9.42525e-23
Si022585m.g	1368	40	6	2.67742	0.303041	3.14326	up	7.7604e-10	7.32171e-09
Si022908m.g	1388	551	83	36.3501	4.13167	3.13716	up	2.46602e-117	3.54509e-115
Si038068m.g	706	468	71	60.6994	6.94849	3.12691	up	1.31686e-99	1.5239e-97
Si005145m.g	1521	59	9	3.55194	0.408837	3.11901	up	8.29554e-14	1.10961e-12
Si017684m.g	1135	293	45	23.6382	2.73939	3.1092	up	1.192e-62	8.08852e-61
Si010410m.g	1468	184	29	11.4772	1.36492	3.07187	up	1.77296e-39	7.07385e-38
Si025236m.g	1395	38	6	2.49432	0.297176	3.06926	up	3.20126e-09	2.82621e-08
Si006717m.g	1101	209	33	17.3821	2.07092	3.06926	up	1.36654e-44	6.28901e-43
Si031116m.g	915	359	58	35.9266	4.37969	3.03615	up	1.31624e-74	1.09906e-72
Si038623m.g	387	104	17	24.6074	3.03511	3.01927	up	1.36552e-22	3.02726e-21
Si020843m.g	330	1375	226	381.533	47.3185	3.01133	up	2.92366e-278	1.08717e-275
Si038870m.g	441	18	3	3.73746	0.470023	2.99126	up	6.9641e-05	0.000337953
Si005258m.g	435	18	3	3.78902	0.476506	2.99126	up	6.9641e-05	0.000337895
Si021366m.g	2315	30	5	1.18662	0.14923	2.99126	up	2.23188e-07	1.59113e-06
Si013704m.g	1585	36	6	2.07978	0.261552	2.99126	up	1.30384e-08	1.08223e-07
Si030170m.g	1419	148	25	9.55042	1.21729	2.97189	up	4.85874e-31	1.55041e-29
Si002686m.g	979	118	20	11.0368	1.41151	2.96701	up	5.1963e-25	1.27908e-23
Si017744m.g	1364	382	65	25.6444	3.29257	2.96135	up	2.66366e-77	2.32146e-75
Si031143m.g	769	123	21	14.6461	1.88682	2.95649	up	6.43422e-26	1.6493e-24
Si037731m.g	835	1346	230	147.605	19.0317	2.95527	up	3.46744e-267	1.27241e-264
Si039677m.g	2385	601	104	23.0743	3.01288	2.93707	up	1.39468e-119	2.02585e-117
Si012329m.g	4896	40	7	0.748104	0.0987855	2.92087	up	3.09336e-09	2.73441e-08
Si003385m.g	576	17	3	2.70252	0.359862	2.90879	up	0.000140708	0.000641733
Si017675m.g	1674	316	56	17.2852	2.31137	2.90272	up	6.18624e-63	4.208e-61
Si010717m.g	1090	117	21	9.82885	1.33116	2.88434	up	3.93524e-24	9.32455e-23
Si034300m.g	2831	83	15	2.68461	0.36609	2.87444	up	1.77439e-17	3.0101e-16
Si029117m.g	2282	105	19	4.21325	0.575274	2.87261	up	1.01805e-21	2.17734e-20
Si007519m.g	1088	55	10	4.62889	0.63505	2.86573	up	5.26702e-12	6.03996e-11
Si040275m.g	1410	22	4	1.42872	0.19601	2.86573	up	1.56962e-05	8.54983e-05
Si020888m.g	861	445	81	47.326	6.50008	2.8641	up	1.06032e-86	1.03396e-84
Si021707m.g	1967	265	49	12.3363	1.72119	2.84143	up	6.92594e-52	3.74336e-50
Si003134m.g	773	27	5	3.19836	0.446917	2.83925	up	1.78962e-06	1.12235e-05
Si011351m.g	817	27	5	3.02611	0.422848	2.83925	up	1.78962e-06	1.1226e-05
Si007004m.g	1115	193	36	15.8499	2.23082	2.82883	up	4.73532e-38	1.81905e-36
Si039577m.g	183	294	55	147.109	20.7658	2.82461	up	5.01972e-57	3.04337e-55
Si022606m.g	1404	833	156	54.3277	7.67705	2.82306	up	3.00014e-158	6.06311e-156
Si019126m.g	3744	117	22	2.8615	0.405998	2.81723	up	1.43766e-23	3.31912e-22
Si015980m.g	528	175	33	30.3492	4.31834	2.81311	up	1.89065e-34	6.59928e-33
Si032203m.g	696	1509	285	198.529	28.2926	2.81085	up	9.41228e-284	3.64582e-281
Si003879m.g	1272	21	4	1.51173	0.217275	2.79861	up	3.12698e-05	0.000161977
Si026930m.g	587	68	13	10.6075	1.53018	2.79332	up	3.58184e-14	4.90397e-13
Si002306m.g	1180	120	23	9.31199	1.34674	2.78962	up	6.78296e-24	1.58301e-22
Si040595m.g	533	26	5	4.46673	0.648156	2.78481	up	3.54842e-06	2.1328e-05
Si023493m.g	693	363	70	47.9641	6.97913	2.78084	up	7.39568e-69	5.63547e-67
Si014608m.g	901	16841	3294	1711.54	252.601	2.76036	up	0	0
Si004012m.g	639	192	38	27.5134	4.10884	2.74333	up	1.1513e-36	4.2641e-35
Si027058m.g	600	30	6	4.57839	0.690934	2.72822	up	8.0509e-07	5.2993e-06
Si006295m.g	1613	85	17	4.82534	0.728201	2.72822	up	5.78294e-17	9.50946e-16
Si027701m.g	1632	20	4	1.12216	0.169347	2.72822	up	6.19116e-05	0.000302975
Si020787m.g	378	80	16	19.3794	2.92459	2.72822	up	4.7583e-16	7.34796e-15
Si032149m.g	1263	25	5	1.81251	0.273529	2.72822	up	6.99908e-06	4.03467e-05
Si013957m.g	1390	427	86	28.1291	4.27484	2.71812	up	1.01322e-78	9.05693e-77
Si030181m.g	1480	193	39	11.9409	1.8207	2.71335	up	2.0235e-36	7.46473e-35
Si027033m.g	600	786	160	119.954	18.4249	2.70275	up	1.74442e-142	3.09873e-140
Si017785m.g	1303	510	104	35.8401	5.51475	2.70021	up	5.3336e-93	5.7432e-91
Si014124m.g	1221	142	29	10.6492	1.64104	2.69806	up	4.80972e-27	1.29352e-25
Si008302m.g	1317	112	23	7.78709	1.20664	2.69009	up	1.40244e-21	2.98343e-20
Si004430m.g	1191	29	6	2.22961	0.348078	2.67931	up	1.57627e-06	9.96615e-06
Si029577m.g	1915	285	59	13.6276	2.12873	2.67847	up	2.87402e-52	1.57783e-50
Si034362m.g	2601	631	131	22.2143	3.47991	2.67437	up	2.0419e-113	2.73781e-111
Si034638m.g	2668	221	46	7.5849	1.19127	2.67063	up	9.06862e-41	3.75802e-39
Si016567m.g	2387	48	10	1.84133	0.289457	2.66933	up	5.88526e-10	5.6191e-09
Si000987m.g	2252	158	33	6.42439	1.01247	2.66568	up	1.54583e-29	4.63566e-28
Si004671m.g	696	67	14	8.81472	1.38981	2.66503	up	2.37452e-13	3.04474e-12
Si037605m.g	883	650	136	67.4056	10.6418	2.66313	up	3.14844e-116	4.4572e-114
Si025457m.g	328	33	7	9.21262	1.47455	2.64333	up	3.5684e-07	2.4756e-06
Si031609m.g	1194	23012	4904	1764.79	283.781	2.63665	up	0	0
Si017310m.g	1509	37	8	2.2452	0.3663	2.61575	up	8.11356e-08	6.12061e-07
Si004846m.g	1017	69	15	6.21257	1.01908	2.60793	up	2.06256e-13	2.66556e-12
Si039524m.g	1140	23	5	1.84742	0.303041	2.60793	up	2.67688e-05	0.000140488
Si021406m.g	2136	110	24	4.71557	0.77633	2.60269	up	1.69435e-20	3.38009e-19
Si036647m.g	1290	252	55	17.8877	2.94584	2.60221	up	5.8582e-45	2.70944e-43
Si013427m.g	2091	575	127	25.1801	4.19649	2.58503	up	1.24785e-99	1.45006e-97
Si017548m.g	1435	194	43	12.3792	2.07039	2.57994	up	1.18404e-34	4.15367e-33
Si002512m.g	1142	202	45	16.1968	2.7226	2.57265	up	6.64398e-36	2.42214e-34
Si014401m.g	830	146	33	16.1071	2.74709	2.55172	up	3.78452e-26	9.76378e-25
Si021735m.g	2320	35	8	1.38141	0.238253	2.53558	up	3.00762e-07	2.10753e-06
Si010504m.g	1237	48	11	3.55316	0.614412	2.53182	up	1.86169e-09	1.68355e-08
Si028405m.g	422	26	6	5.64162	0.982371	2.52177	up	1.1463e-05	6.38106e-05
Si018836m.g	656	52	12	7.25843	1.2639	2.52177	up	4.2753e-10	4.13863e-09
Si031446m.g	679	137	32	18.4754	3.25624	2.50433	up	3.9532e-24	9.35915e-23
Si030836m.g	1361	145	34	9.75558	1.72607	2.49874	up	2.18476e-25	5.47939e-24
Si026237m.g	1669	34	8	1.86537	0.331185	2.49376	up	5.7511e-07	3.86023e-06
Si017767m.g	1310	38	9	2.65617	0.474688	2.4843	up	1.30054e-07	9.51742e-07
Si003649m.g	603	38	9	5.77045	1.03124	2.4843	up	1.30054e-07	9.51991e-07
Si003135m.g	729	21	5	2.63776	0.473892	2.47668	up	9.97936e-05	0.000469016
Si026200m.g	1641	546	130	30.4668	5.47358	2.47668	up	3.88864e-90	3.98714e-88
Si012289m.g	1077	71	17	6.03651	1.09061	2.46858	up	5.32352e-13	6.65774e-12
Si031328m.g	892	75	18	7.69909	1.39426	2.46519	up	1.2346e-13	1.62952e-12
Si024630m.g	2547	25	6	0.898782	0.162764	2.46519	up	2.1952e-05	0.000116947
Si003539m.g	712	200	48	25.7213	4.65798	2.46519	up	6.64522e-34	2.30222e-32
Si030352m.g	1654	29	7	1.60548	0.292415	2.45692	up	4.88134e-06	2.87388e-05
Si023420m.g	828	33	8	3.64944	0.667569	2.45069	up	1.09436e-06	7.06984e-06
Si027201m.g	453	33	8	6.67051	1.22019	2.45069	up	1.09436e-06	7.07148e-06
Si006466m.g	1625	70	17	3.94446	0.722823	2.44811	up	1.00428e-12	1.22844e-11
Si035539m.g	1824	70	17	3.51412	0.643963	2.44811	up	1.00428e-12	1.2279e-11
Si029070m.g	2291	814	201	32.5344	6.06188	2.42413	up	3.9878e-130	6.42866e-128
Si015915m.g	423	97	24	20.9978	3.92019	2.42124	up	6.92796e-17	1.13322e-15
Si003326m.g	667	117	29	16.0621	3.00406	2.41868	up	4.82654e-20	9.37377e-19
Si000414m.g	2588	121	30	4.28119	0.800928	2.41827	up	1.12991e-20	2.28183e-19
Si031035m.g	803	20	5	2.28064	0.43022	2.40629	up	0.000190607	0.000845393
Si023202m.g	846	68	17	7.36007	1.3884	2.40629	up	3.54612e-12	4.13452e-11
Si038515m.g	422	20	5	4.33971	0.818642	2.40629	up	0.000190607	0.00084499
Si031445m.g	579	44	11	6.95853	1.31266	2.40629	up	2.40418e-08	1.93675e-07
Si036289m.g	1244	20	5	1.47215	0.277707	2.40629	up	0.000190607	0.000845259
Si005776m.g	2973	20	5	0.615997	0.116201	2.40629	up	0.000190607	0.000845124
Si031568m.g	588	610	153	94.9939	17.9784	2.40157	up	6.74708e-97	7.52677e-95
Si026347m.g	1836	571	144	28.4778	5.41909	2.39372	up	1.82673e-90	1.88687e-88
Si026072m.g	2029	99	25	4.46783	0.851323	2.39179	up	5.65176e-17	9.29923e-16
Si002150m.g	1262	244	62	17.7041	3.39445	2.38283	up	1.98633e-39	7.90255e-38
Si006769m.g	1532	247	63	14.7632	2.84131	2.37738	up	8.71098e-40	3.50058e-38
Si027115m.g	683	94	24	12.6023	2.42788	2.37592	up	4.51784e-16	6.996e-15
Si014303m.g	884	171	44	17.7128	3.43904	2.36471	up	7.2919e-28	2.02958e-26
Si010956m.g	1195	221	57	16.9343	3.29567	2.36131	up	1.73332e-35	6.25364e-34
Si017617m.g	1208	93	24	7.04951	1.37272	2.36049	up	8.40648e-16	1.27279e-14
Si007555m.g	756	513	133	62.1353	12.1553	2.35383	up	7.74534e-80	7.12904e-78
Si027110m.g	667	119	31	16.3367	3.21124	2.34691	up	1.10317e-19	2.09865e-18
Si004884m.g	1254	23	6	1.67947	0.33059	2.34489	up	7.89294e-05	0.000378614
Si016416m.g	2271	23	6	0.927372	0.182545	2.34489	up	7.89294e-05	0.000378549
Si020861m.g	774	61	16	7.21659	1.42829	2.33703	up	9.97726e-11	1.02375e-09
Si002647m.g	1195	68	18	5.21056	1.04074	2.32383	up	9.8959e-12	1.11016e-10
Si028066m.g	1845	30	8	1.48891	0.299592	2.31318	up	7.30394e-06	4.19567e-05
Si016886m.g	1831	101	27	5.05099	1.01885	2.30962	up	1.25735e-16	2.02578e-15
Si025159m.g	1464	183	49	11.446	2.31255	2.30728	up	7.17392e-29	2.09063e-27
Si022421m.g	1101	242	65	20.1266	4.07908	2.30279	up	1.4157e-37	5.34991e-36
Si026367m.g	1441	26	7	1.65216	0.335638	2.29938	up	3.27284e-05	0.000168842
Si040211m.g	2082	37	10	1.62729	0.331861	2.29382	up	6.91024e-07	4.58856e-06
Si001859m.g	1545	370	100	21.9289	4.47207	2.29382	up	2.67742e-56	1.60237e-54
Si020568m.g	598	111	30	16.9967	3.46622	2.29382	up	5.47406e-18	9.57154e-17
Si006435m.g	1335	40	11	2.74361	0.569309	2.26879	up	2.9085e-07	2.04115e-06
Si005522m.g	445	29	8	5.96735	1.24213	2.26427	up	1.35935e-05	7.4893e-05
Si000492m.g	2349	1218	337	47.4796	9.91251	2.25999	up	7.80438e-178	1.86031e-175
Si014652m.g	672	65	18	8.85701	1.85072	2.25874	up	6.21416e-11	6.4715e-10
Si000806m.g	2079	501	140	22.0661	4.65275	2.24568	up	1.13927e-73	9.23638e-72
Si005635m.g	511	25	7	4.47984	0.946485	2.24279	up	6.0911e-05	0.00029855
Si009006m.g	446	25	7	5.13273	1.08443	2.24279	up	6.0911e-05	0.000298602
Si022638m.g	1046	32	9	2.80131	0.594494	2.23637	up	5.6556e-06	3.30669e-05
Si030337m.g	1464	160	45	10.0074	2.12377	2.23637	up	1.59387e-24	3.85862e-23
Si022422m.g	1194	609	173	46.7042	10.011	2.22196	up	5.40438e-88	5.38296e-86
Si020823m.g	2857	8678	2466	278.133	59.6375	2.22148	up	0	0
Si023092m.g	1235	2423	690	179.651	38.6028	2.21842	up	0	0
Si023345m.g	875	35	10	3.66272	0.789639	2.21365	up	2.35696e-06	1.45139e-05
Si035457m.g	2095	84	24	3.67146	0.791524	2.21365	up	2.03608e-13	2.635e-12
Si013980m.g	1263	226	65	16.3851	3.55588	2.2041	up	2.12826e-33	7.2739e-32
Si017881m.g	930	52	15	5.11992	1.11441	2.19984	up	9.1652e-09	7.72464e-08
Si014709m.g	943	76	22	7.37981	1.61194	2.19479	up	3.71784e-12	4.32028e-11
Si020804m.g	494	79	23	14.6434	3.2169	2.18651	up	1.58034e-12	1.89811e-11
Si003667m.g	639	739	216	105.898	23.3555	2.18084	up	6.46484e-104	7.8051e-102
Si013472m.g	2382	225	66	8.64936	1.91443	2.17568	up	9.7534e-33	3.26938e-31
Si010609m.g	1199	68	20	5.19317	1.15252	2.17183	up	6.80238e-11	7.06298e-10
Si026562m.g	1595	2293	676	131.64	29.2835	2.16843	up	0	0
Si016880m.g	1741	166	49	8.73077	1.94462	2.16662	up	1.91532e-24	4.61679e-23
Si020832m.g	1020	1929	571	173.171	38.6788	2.16258	up	3.09688e-265	1.12167e-262
Si026499m.g	1274	108	32	7.76243	1.73547	2.16118	up	2.22256e-16	3.52789e-15
Si014364m.g	1322	262	78	18.1473	4.07662	2.15431	up	2.13956e-37	8.0418e-36
Si028977m.g	2708	883	263	29.8576	6.71033	2.15364	up	7.68722e-122	1.14646e-119
Si017692m.g	1199	154	46	11.761	2.65079	2.14952	up	1.42337e-22	3.1505e-21
Si027578m.g	966	30	9	2.84372	0.643727	2.14326	up	1.9025e-05	0.000102371
Si023511m.g	998	30	9	2.75254	0.623087	2.14326	up	1.9025e-05	0.000102391
Si034266m.g	2674	215	65	7.36241	1.67953	2.13212	up	1.37472e-30	4.31266e-29
Si026351m.g	1761	434	132	22.567	5.17906	2.12345	up	9.71694e-60	6.25856e-58
Si028472m.g	710	23	7	2.96628	0.681203	2.1225	up	0.000206338	0.000908663
Si035316m.g	1985	23	7	1.06099	0.243654	2.1225	up	0.000206338	0.000908519
Si007570m.g	762	430	131	51.6722	11.8783	2.12106	up	4.03728e-59	2.56482e-57
Si014711m.g	479	164	50	31.351	7.21226	2.11999	up	1.52892e-23	3.52107e-22
Si021227m.g	2484	88	27	3.24395	0.751015	2.11084	up	3.00566e-13	3.82238e-12
Si028168m.g	486	65	20	12.2467	2.84335	2.10673	up	3.9926e-10	3.87843e-09
Si010662m.g	1111	298	92	24.561	5.72151	2.1019	up	5.00262e-41	2.08236e-39
Si013624m.g	2100	368	114	16.0462	3.75079	2.09697	up	4.0584e-50	2.12354e-48
Si028397m.g	475	29	9	5.59046	1.30914	2.09435	up	3.45586e-05	0.000177562
Si020798m.g	537	221	69	37.6844	8.87792	2.08567	up	1.48729e-30	4.65534e-29
Si033913m.g	4202	48	15	1.04599	0.246645	2.08437	up	9.83082e-08	7.32101e-07
Si000630m.g	2195	383	121	15.9774	3.80879	2.06863	up	3.37402e-51	1.79576e-49
Si012777m.g	522	98	31	17.1909	4.10325	2.06681	up	3.09452e-14	4.2472e-13
Si017434m.g	1515	173	55	10.4563	2.50834	2.05956	up	6.89062e-24	1.60679e-22
Si004644m.g	1734	25	8	1.32018	0.31877	2.05015	up	0.000152505	0.000689895
Si018880m.g	654	25	8	3.5003	0.845179	2.05015	up	0.000152505	0.000690007
Si002845m.g	1102	425	136	35.3143	8.52695	2.05015	up	5.6362e-56	3.33732e-54
Si017256m.g	1806	25	8	1.26755	0.306062	2.05015	up	0.000152505	0.000690119
Si012791m.g	1335	31	10	2.1263	0.517554	2.03856	up	2.56038e-05	0.000134856
Si012442m.g	390	37	12	8.68721	2.12595	2.03078	up	4.36596e-06	2.59289e-05
Si006674m.g	1300	1145	374	80.6502	19.8776	2.02053	up	6.65488e-145	1.24562e-142
Si036049m.g	1385	52	17	3.43793	0.848078	2.01927	up	5.47308e-08	4.22004e-07
Si027105m.g	671	116	38	15.8299	3.91289	2.01635	up	4.24106e-16	6.58202e-15
Si020876m.g	2628	1085	358	37.8049	9.41227	2.00596	up	4.176e-136	7.10149e-134
Si025693m.g	441	336	111	69.766	17.3909	2.0042	up	2.4529e-43	1.0963e-41
Si020699m.g	1407	1050	348	68.3342	17.0892	1.99952	up	3.21592e-131	5.30703e-129
Si010664m.g	1247	539	179	39.5791	9.91798	1.99662	up	3.92842e-68	2.95309e-66
Si020906m.g	1101	42	14	3.49305	0.878572	1.99126	up	1.33667e-06	8.54032e-06
Si017704m.g	1487	27	9	1.66263	0.418185	1.99126	up	0.000111648	0.000519567
Si025782m.g	476	51	17	9.81084	2.46762	1.99126	up	9.6892e-08	7.23293e-07
Si001625m.g	1661	39	13	2.15	0.540767	1.99126	up	3.2191e-06	1.95084e-05
Si026504m.g	1534	410	138	24.4738	6.2157	1.97725	up	1.37178e-51	7.34311e-50
Si013519m.g	1837	222	75	11.0659	2.82091	1.97189	up	1.35167e-28	3.88627e-27
Si022961m.g	1032	498	169	44.1868	11.3147	1.96542	up	8.49142e-62	5.70644e-60
Si000078m.g	3917	1496	509	34.9721	8.97844	1.96167	up	1.97684e-181	4.83615e-179
Si003266m.g	1278	47	16	3.36752	0.865019	1.96088	up	4.09084e-07	2.81286e-06
Si003435m.g	945	329	112	31.8792	8.18885	1.96088	up	2.74814e-41	1.15079e-39
Si038014m.g	660	158	54	21.9208	5.6531	1.95519	up	1.39267e-20	2.79828e-19
Si000914m.g	1737	35	12	1.84506	0.477329	1.95061	up	1.37538e-05	7.57314e-05
Si022437m.g	1241	70	24	5.16499	1.33621	1.95061	up	6.85976e-10	6.49836e-09
Si021850m.g	1576	32	11	1.85925	0.482251	1.94686	up	3.33478e-05	0.00017172
Si026627m.g	1305	119	41	8.34987	2.17075	1.94356	up	9.33858e-16	1.40933e-14
Si002980m.g	988	29	10	2.68772	0.699326	1.94235	up	8.11594e-05	0.000388109
Si010550m.g	1461	87	30	5.45271	1.41876	1.94235	up	6.7649e-12	7.68185e-11
Si010325m.g	1488	81	28	4.98454	1.30014	1.93879	up	3.78848e-11	4.01432e-10
Si030425m.g	1244	26	9	1.9138	0.499872	1.93681	up	0.000198409	0.000877209
Si020240m.g	1698	208	72	11.2168	2.92976	1.93681	up	2.7588e-26	7.17057e-25
Si006301m.g	1742	101	35	5.30904	1.38821	1.93522	up	1.60122e-13	2.09163e-12
Si026932m.g	908	1418	493	142.999	37.5144	1.93049	up	2.07924e-168	4.53031e-166
Si026622m.g	1216	112	39	8.43388	2.21599	1.92825	up	9.00294e-15	1.27453e-13
Si020757m.g	798	843	294	96.7315	25.4555	1.92601	up	1.37182e-100	1.6075e-98
Si004745m.g	1338	43	15	2.94276	0.77459	1.92567	up	1.72369e-06	1.08466e-05
Si034608m.g	2549	260	91	9.34	2.46665	1.92087	up	4.13086e-32	1.35696e-30
Si031783m.g	580	74	26	11.6828	3.09729	1.91531	up	3.70084e-10	3.60884e-09
Si004984m.g	975	37	13	3.47488	0.921245	1.91531	up	1.00006e-05	5.62993e-05
Si010448m.g	1127	34	12	2.76247	0.735688	1.90879	up	2.4185e-05	0.000127988
Si020782m.g	1257	922	326	67.1643	17.9192	1.90619	up	2.55032e-108	3.1895e-106
Si016970m.g	1825	1238	438	62.1156	16.5824	1.9053	up	1.08279e-144	2.0132e-142
Si002724m.g	1097	562	199	46.9108	12.5338	1.9041	up	1.19988e-66	8.66926e-65
Si011509m.g	629	214	76	31.1535	8.34833	1.89983	up	2.44174e-26	6.39415e-25
Si038402m.g	746	219	78	26.8812	7.22424	1.89568	up	7.6799e-27	2.05354e-25
Si026522m.g	1308	146	52	10.2209	2.74683	1.89568	up	2.07368e-18	3.70486e-17
Si000188m.g	3366	678	242	18.4442	4.9675	1.89257	up	2.22242e-79	2.02553e-77
Si025168m.g	915	95	34	9.50705	2.56741	1.88869	up	1.9643e-12	2.34313e-11
Si017865m.g	1161	148	53	11.6727	3.15414	1.88783	up	1.52183e-18	2.74352e-17
Si011366m.g	695	50	18	6.58762	1.78947	1.88022	up	3.8011e-07	2.62463e-06
Si031351m.g	822	50	18	5.56982	1.51299	1.88022	up	3.8011e-07	2.62398e-06
Si011082m.g	901	97	35	9.85803	2.68398	1.87692	up	1.43574e-12	1.73189e-11
Si003753m.g	1260	47	17	3.41563	0.932213	1.87342	up	9.09202e-07	5.94113e-06
Si013454m.g	1791	116	42	5.93069	1.62028	1.87196	up	1.06008e-14	1.49241e-13
Si037443m.g	989	588	215	54.4408	15.0203	1.85777	up	2.22e-67	1.65103e-65
Si014453m.g	1017	56235	20599	5063.24	1399.46	1.85519	up	0	0
Si031286m.g	1157	101	37	7.99339	2.20956	1.85505	up	7.6372e-13	9.41201e-12
Si036541m.g	1426	131	48	8.41192	2.32572	1.85475	up	3.18598e-16	5.00585e-15
Si027241m.g	555	255	94	42.0717	11.7023	1.84606	up	6.2128e-30	1.89572e-28
Si006846m.g	1321	138	51	9.56576	2.6675	1.84239	up	7.22324e-17	1.17806e-15
Si020879m.g	282	1547	572	502.325	140.147	1.84168	up	4.00262e-172	9.07553e-170
Si026502m.g	1915	167	62	7.98529	2.23697	1.8358	up	5.2931e-20	1.02656e-18
Si005204m.g	1842	43	16	2.13758	0.60016	1.83256	up	3.76408e-06	2.25126e-05
Si011353m.g	842	267	100	29.0364	8.20587	1.82313	up	9.38318e-31	2.95358e-29
Si031554m.g	522	64	24	11.2267	3.17671	1.82133	up	1.84012e-08	1.50496e-07
Si039744m.g	1692	195	74	10.553	3.02182	1.80417	up	1.39725e-22	3.09515e-21
Si027116m.g	321	947	360	270.14	77.4879	1.80166	up	5.7681e-103	6.90414e-101
Si018154m.g	1018	1296	499	116.574	33.868	1.78325	up	3.26196e-138	5.61561e-136
Si031070m.g	967	148	57	14.0145	4.07272	1.78286	up	3.04426e-17	5.10225e-16
Si011384m.g	653	505	195	70.8144	20.6328	1.7791	up	8.2861e-55	4.79442e-53
Si036801m.g	1156	137	53	10.8519	3.16778	1.77641	up	5.34846e-16	8.2048e-15
Si020877m.g	651	62	24	8.72075	2.54722	1.77553	up	5.34412e-08	4.12745e-07
Si020892m.g	703	152	59	19.7985	5.79874	1.77158	up	1.59159e-17	2.70988e-16
Si020321m.g	474	36	14	6.95452	2.04073	1.76886	up	3.72036e-05	0.000190066
Si009910m.g	1805	334	130	16.9439	4.97626	1.76763	up	1.64873e-36	6.09834e-35
Si034817m.g	2047	575	224	25.7213	7.56078	1.76636	up	1.50696e-61	1.00786e-59
Si020803m.g	468	59	23	11.5438	3.39562	1.76537	up	1.26405e-07	9.27466e-07
Si035575m.g	1907	412	161	19.7829	5.83327	1.76188	up	1.92301e-44	8.79194e-43
Si006286m.g	1841	209	82	10.3953	3.07749	1.7561	up	3.00038e-23	6.80306e-22
Si014128m.g	1133	524	206	42.3491	12.5624	1.75322	up	1.13195e-55	6.64607e-54
Si011744m.g	351	823	324	214.702	63.7785	1.75119	up	2.87072e-86	2.76074e-84
Si031039m.g	735	157	62	19.5594	5.82829	1.74672	up	1.00499e-17	1.73441e-16
Si017742m.g	1398	63	25	4.12645	1.23558	1.73972	up	6.47548e-08	4.94509e-07
Si027117m.g	666	73	29	10.0367	3.00857	1.73814	up	5.98778e-09	5.15252e-08
Si036339m.g	1309	327	130	22.8745	6.86184	1.73707	up	6.04914e-35	2.14092e-33
Si020872m.g	1743	1415	565	74.3365	22.3969	1.73077	up	1.53522e-144	2.83548e-142
Si003577m.g	808	30	12	3.3998	1.02614	1.72822	up	0.000215746	0.000946209
Si031146m.g	672	50	20	6.81309	2.05635	1.72822	up	1.6777e-06	1.05691e-05
Si026149m.g	1958	40	16	1.87064	0.564604	1.72822	up	1.87671e-05	0.00010108
Si027114m.g	684	65	26	8.70163	2.62636	1.72822	up	4.62834e-08	3.60659e-07
Si016752m.g	1872	40	16	1.95658	0.590542	1.72822	up	1.87671e-05	0.000101061
Si029585m.g	1833	256	103	12.7885	3.8825	1.71979	up	2.41812e-27	6.61166e-26
Si031345m.g	806	638	257	72.4818	22.031	1.71808	up	1.57827e-65	1.12862e-63
Si003189m.g	887	161	65	16.6206	5.06322	1.71484	up	1.04512e-17	1.79922e-16
Si031433m.g	1069	254	103	21.757	6.65727	1.70848	up	6.67796e-27	1.78906e-25
Si020735m.g	1383	1256	510	83.1593	25.4791	1.70656	up	5.46766e-126	8.42473e-124
Si029891m.g	1305	64	26	4.49069	1.37657	1.70585	up	7.76646e-08	5.86989e-07
Si020315m.g	699	32	13	4.19195	1.285	1.70585	up	0.000152094	0.000688371
Si014257m.g	813	32	13	3.60415	1.10481	1.70585	up	0.000152094	0.000688483
Si020846m.g	261	467	190	163.84	50.2979	1.70372	up	7.02272e-48	3.49744e-46
Si022730m.g	1268	238	97	17.187	5.28554	1.7012	up	3.65786e-25	9.06792e-24
Si013977m.g	1246	98	40	7.20197	2.21809	1.69908	up	3.22118e-11	3.43671e-10
Si017309m.g	1556	673	275	39.6049	12.2112	1.69747	up	7.2074e-68	5.38893e-66
Si010819m.g	1223	115	47	8.61023	2.65527	1.69719	up	6.71904e-13	8.33944e-12
Si010782m.g	1131	220	90	17.8116	5.49815	1.6958	up	2.79124e-23	6.35469e-22
Si010955m.g	1246	193	79	14.1835	4.38072	1.69497	up	1.3328e-20	2.68379e-19
Si021959m.g	1903	127	52	6.11094	1.888	1.69454	up	4.58206e-14	6.2245e-13
Si006758m.g	1808	1402	575	71.0056	21.9738	1.69215	up	1.00248e-138	1.73654e-136
Si004132m.g	207	51	21	22.5602	7.00948	1.6864	up	2.00308e-06	1.24474e-05
Si001501m.g	1652	34	14	1.88457	0.585537	1.6864	up	0.000107147	0.000500624
Si015946m.g	326	34	14	9.55002	2.9672	1.6864	up	0.000107147	0.000500708
Si023423m.g	620	51	21	7.5322	2.34026	1.6864	up	2.00308e-06	1.24446e-05
Si026282m.g	1883	2262	932	109.998	34.1981	1.68549	up	2.4797e-221	7.43617e-219
Si036638m.g	1566	92	38	5.37947	1.6766	1.68193	up	1.74518e-10	1.75392e-09
Si020734m.g	2520	11013	4550	400.173	124.752	1.68156	up	0	0
Si002747m.g	1108	179	74	14.793	4.61454	1.68066	up	5.2707e-19	9.71544e-18
Si014399m.g	744	41	17	5.04608	1.57875	1.67638	up	2.23726e-05	0.000118915
Si027640m.g	2154	41	17	1.74294	0.545305	1.67638	up	2.23726e-05	0.000118938
Si021398m.g	2248	1756	730	71.5272	22.4369	1.67262	up	2.11906e-170	4.72788e-168
Si026123m.g	2211	548	228	22.6953	7.12497	1.67144	up	2.08192e-54	1.19471e-52
Si015577m.g	168	362	152	197.307	62.5131	1.65821	up	3.98826e-36	1.45969e-34
Si023456m.g	899	69	29	7.02801	2.22882	1.65684	up	4.65766e-08	3.62741e-07
Si036609m.g	1216	38	16	2.8615	0.909124	1.65422	up	5.31088e-05	0.000263644
Si020841m.g	789	4555	1918	528.633	167.961	1.65414	up	0	0
Si014607m.g	1076	1653	697	140.671	44.7566	1.65215	up	1.0287e-157	2.06399e-155
Si021615m.g	1707	71	30	3.80862	1.2143	1.64915	up	3.30748e-08	2.61755e-07
Si019504m.g	357	33	14	8.46426	2.70955	1.64333	up	0.000179876	0.000802521
Si019350m.g	987	33	14	3.06154	0.980048	1.64333	up	0.000179876	0.000802393
Si010972m.g	1146	772	328	61.6845	19.7754	1.6412	up	5.67628e-74	4.62882e-72
Si005268m.g	574	54	23	8.6144	2.76855	1.63762	up	1.6717e-06	1.05384e-05
Si011326m.g	743	122	52	15.0354	4.83561	1.63659	up	5.63072e-13	7.01676e-12
Si023824m.g	620	68	29	10.0429	3.23179	1.63578	up	7.70388e-08	5.82733e-07
Si006307m.g	1857	5515	2360	271.942	87.8085	1.63087	up	0	0
Si027051m.g	588	70	30	10.9009	3.52517	1.62869	up	5.46088e-08	4.21179e-07
Si014606m.g	1026	119	51	10.6204	3.43447	1.62869	up	1.29714e-12	1.57424e-11
Si011181m.g	670	42	18	5.74008	1.85624	1.62869	up	2.63022e-05	0.000138274
Si027111m.g	639	6388	2741	915.392	296.377	1.62696	up	0	0
Si009821m.g	1584	107	46	6.18546	2.0065	1.6242	up	1.90998e-11	2.0759e-10
Si000938m.g	1678	209	90	11.4051	3.70584	1.6218	up	6.64796e-21	1.35927e-19
Si029646m.g	1649	116	50	6.4414	2.09501	1.62042	up	2.98612e-12	3.5021e-11
Si020763m.g	399	218	94	50.0296	16.2776	1.61989	up	1.05786e-21	2.26074e-20
Si010807m.g	1102	37	16	3.07442	1.00317	1.61575	up	8.84528e-05	0.000419748
Si010764m.g	923	104	45	10.3175	3.36858	1.61488	up	4.40106e-11	4.6405e-10
Si020516m.g	777	46	20	5.42101	1.77847	1.60793	up	1.30236e-05	7.1938e-05
Si020845m.g	1284	28960	12594	2065.27	677.697	1.60762	up	0	0
Si037908m.g	884	55	24	5.6971	1.87584	1.60269	up	1.94802e-06	1.21323e-05
Si040158m.g	726	48	21	6.05407	1.99857	1.59894	up	9.16476e-06	5.1961e-05
Si007943m.g	1005	617	270	56.2163	18.5624	1.5986	up	2.64576e-57	1.61108e-55
Si027132m.g	658	1907	835	265.38	87.6793	1.59775	up	4.80142e-173	1.0976e-170
Si040396m.g	397	41	18	9.45663	3.1327	1.59392	up	4.35232e-05	0.000219457
Si035935m.g	1862	391	172	19.2283	6.38242	1.59105	up	1.05577e-36	3.91547e-35
Si020895m.g	562	524	231	85.3765	28.3996	1.58797	up	1.80207e-48	9.05547e-47
Si035017m.g	1990	3513	1551	161.647	53.8512	1.5858	up	0	0
Si033794m.g	547	43	19	7.19821	2.39995	1.58463	up	3.05398e-05	0.00015849
Si021041m.g	3373	536	237	14.551	4.85477	1.58364	up	2.38704e-49	1.22151e-47
Si011196m.g	717	207	92	26.4359	8.86554	1.57622	up	6.21386e-20	1.1993e-18
Si007267m.g	971	36	16	3.3949	1.13851	1.57622	up	0.000146286	0.000664242
Si020893m.g	355	2751	1224	709.587	238.226	1.57465	up	1.80817e-243	5.79632e-241
Si034175m.g	2932	1463	651	45.6902	15.341	1.57449	up	2.07926e-130	3.37142e-128
Si025650m.g	405	312	139	70.5412	23.7135	1.57275	up	3.7808e-29	1.11698e-27
Si010048m.g	1726	726	324	38.5158	12.97	1.57027	up	2.08278e-65	1.48559e-63
Si028369m.g	1848	56	25	2.77478	0.934705	1.56979	up	2.24946e-06	1.38948e-05
Si014277m.g	1005	47	21	4.28228	1.44374	1.56856	up	1.50478e-05	8.22881e-05
Si032517m.g	2694	85	38	2.88911	0.974592	1.56776	up	5.63434e-09	4.86038e-08
Si026653m.g	1155	273	123	21.6433	7.358	1.55654	up	2.43118e-25	6.081e-24
Si002751m.g	1019	51	23	4.58289	1.55952	1.55516	up	7.42206e-06	4.25826e-05
Si036231m.g	1684	82	37	4.45877	1.51809	1.55439	up	1.29288e-08	1.07441e-07
Si000958m.g	2017	441	199	20.0205	6.81685	1.5543	up	7.73278e-40	3.11647e-38
Si028095m.g	963	64	29	6.08551	2.08069	1.54831	up	5.53268e-07	3.71989e-06
Si009054m.g	596	44	20	6.76004	2.31857	1.5438	up	3.50658e-05	0.000179903
Si008266m.g	2454	90	41	3.35824	1.15437	1.54059	up	3.22432e-09	2.84567e-08
Si021200m.g	2885	654	298	20.7575	7.13686	1.54027	up	1.76158e-57	1.07975e-55
Si021964m.g	1621	79	36	4.46259	1.53446	1.54015	up	2.9626e-08	2.35732e-07
Si010473m.g	1088	46	21	3.87144	1.3336	1.53754	up	2.45642e-05	0.000129847
Si019268m.g	1599	46	21	2.63422	0.907418	1.53754	up	2.45642e-05	0.000129822
Si023699m.g	568	197	90	31.7586	10.9479	1.53649	up	2.14582e-18	3.82639e-17
Si000218m.g	3059	1950	892	58.3712	20.1475	1.53465	up	9.38032e-167	2.01237e-164
Si034449m.g	2755	1332	610	44.2717	15.2984	1.53301	up	2.36694e-114	3.23586e-112
Si018428m.g	786	48	22	5.59193	1.93391	1.53182	up	1.72149e-05	9.32972e-05
Si011217m.g	656	48	22	6.70009	2.31716	1.53182	up	1.72149e-05	9.32791e-05
Si011165m.g	806	48	22	5.45317	1.88592	1.53182	up	1.72149e-05	9.3261e-05
Si013986m.g	1881	181	83	8.81116	3.04878	1.5311	up	6.0644e-17	9.94883e-16
Si006783m.g	1097	74	34	6.17687	2.14145	1.52828	up	9.61456e-08	7.18298e-07
Si025298m.g	996	74	34	6.80324	2.35861	1.52828	up	9.61456e-08	7.1849e-07
Si027106m.g	724	1914	880	242.073	83.9809	1.52731	up	1.47482e-162	3.09258e-160
Si007296m.g	1092	115	53	9.64314	3.35343	1.52386	up	3.1369e-11	3.34935e-10
Si035574m.g	2053	707	326	31.5336	10.9715	1.52313	up	5.38124e-61	3.57327e-59
Si037448m.g	786	2512	1163	292.644	102.234	1.51728	up	1.22242e-210	3.40921e-208
Si033395m.g	1440	71	33	4.51481	1.58339	1.51165	up	2.1985e-07	1.56934e-06
Si022556m.g	1361	430	200	28.9303	10.1533	1.51063	up	2.44556e-37	9.17957e-36
Si009974m.g	1452	43	20	2.71172	0.9517	1.51063	up	5.70096e-05	0.000281256
Si023866m.g	858	88	41	9.39158	3.30167	1.50817	up	8.346e-09	7.06838e-08
Si009022m.g	396	45	21	10.4054	3.66404	1.50583	up	3.98586e-05	0.000202406
Si006949m.g	1220	284	133	21.3158	7.53231	1.50076	up	5.4727e-25	1.34593e-23
Si001462m.g	2069	393	185	17.393	6.178	1.4933	up	1.03893e-33	3.58155e-32
Si026890m.g	1155	2671	1258	211.756	75.255	1.49254	up	1.99546e-218	5.85805e-216
Si020829m.g	898	8905	4200	908.031	323.154	1.49052	up	0	0
Si021947m.g	1506	55	26	3.34411	1.19285	1.48721	up	6.7124e-06	3.88467e-05
Si035254m.g	2039	330	156	14.8197	5.28621	1.48721	up	2.09254e-28	5.95498e-27
Si017494m.g	1523	55	26	3.30678	1.17953	1.48721	up	6.7124e-06	3.88547e-05
Si026118m.g	2077	129	61	5.68717	2.02922	1.48678	up	5.0223e-12	5.77357e-11
Si029772m.g	1536	131	62	7.8095	2.78893	1.48552	up	3.55224e-12	4.13993e-11
Si021378m.g	2249	114	54	4.6415	1.65898	1.4843	up	9.05588e-11	9.3161e-10
Si011440m.g	708	38	18	4.91466	1.75661	1.4843	up	0.000189482	0.000840671
Si018392m.g	857	118	56	12.6079	4.51486	1.48158	up	4.52214e-11	4.75737e-10
Si010622m.g	1310	101	48	7.05981	2.53167	1.47954	up	1.16186e-09	1.0726e-08
Si020749m.g	573	324	154	51.7766	18.5696	1.47936	up	1.03896e-27	2.87455e-26
Si025228m.g	1287	42	20	2.98823	1.07371	1.47668	up	9.20894e-05	0.000435523
Si019862m.g	462	44	21	8.72075	3.14061	1.47341	up	6.42758e-05	0.000313719
Si006643m.g	1735	249	119	13.1414	4.73897	1.47148	up	1.66729e-21	3.52532e-20
Si002323m.g	1413	159	76	10.3038	3.71628	1.47125	up	2.8032e-14	3.85115e-13
Si019741m.g	2085	46	22	2.0202	0.729043	1.47042	up	4.48946e-05	0.000225964
Si009908m.g	1888	163	78	7.90549	2.85449	1.46962	up	1.40482e-14	1.96781e-13
Si005785m.g	2916	71	34	2.22953	0.805616	1.46858	up	3.96576e-07	2.73224e-06
Si000855m.g	1873	104	50	5.08439	1.84446	1.46288	up	9.19196e-10	8.57947e-09
Si006762m.g	1347	276	133	18.7622	6.82214	1.45954	up	2.14902e-23	4.92069e-22
Si008214m.g	564	83	40	13.4754	4.90024	1.4594	up	4.812e-08	3.73613e-07
Si026735m.g	1196	182	88	13.9342	5.0838	1.45466	up	7.02542e-16	1.06833e-14
Si020827m.g	1894	3788	1834	183.136	66.9046	1.45274	up	1.38983e-296	5.53728e-294
Si020776m.g	618	303	147	44.8949	16.4348	1.4498	up	2.76684e-25	6.90818e-24
Si002939m.g	885	107	52	11.0709	4.05973	1.44732	up	7.24264e-10	6.84712e-09
Si037381m.g	917	109	53	10.8843	3.9934	1.44656	up	5.11068e-10	4.91489e-09
Si011531m.g	603	465	227	70.612	26.0103	1.44083	up	1.40126e-37	5.30253e-36
Si020826m.g	922	725	354	72.0029	26.5283	1.44053	up	1.33745e-57	8.21587e-56
Si011416m.g	364	43	21	10.8171	3.98616	1.44024	up	0.000102987	0.000482641
Si024357m.g	1137	43	21	3.46299	1.27613	1.44024	up	0.000102987	0.00048256
Si031150m.g	1459	969	474	60.8151	22.4471	1.4379	up	3.6381e-76	3.12194e-74
Si020736m.g	1388	183	90	12.0727	4.48012	1.43014	up	1.36789e-15	2.03896e-14
Si018685m.g	1078	126	62	10.7027	3.97383	1.42938	up	3.50698e-11	3.72453e-10
Si006691m.g	1491	128	63	7.86096	2.91944	1.42901	up	2.47704e-11	2.66213e-10
Si023075m.g	850	71	35	7.64861	2.84502	1.42676	up	7.01624e-07	4.65562e-06
Si017585m.g	1458	144	71	9.04374	3.36463	1.42647	up	1.53984e-12	1.85346e-11
Si023189m.g	931	543	268	53.4064	19.8894	1.42501	up	6.75426e-43	2.97582e-41
Si020839m.g	1002	1202	596	109.845	41.0975	1.41835	up	4.0358e-92	4.26343e-90
Si009837m.g	2232	984	488	40.3686	15.1064	1.41807	up	9.88924e-76	8.46015e-74
Si000069m.g	4082	135	67	3.02834	1.13407	1.41702	up	9.67608e-12	1.08638e-10
Si019995m.g	1014	265	132	23.9305	8.99441	1.41175	up	1.72448e-21	3.64073e-20
Si009862m.g	1819	1013	506	50.9941	19.22	1.40772	up	4.64984e-77	4.01484e-75
Si034593m.g	2280	86	43	3.45388	1.30308	1.40629	up	6.59624e-08	5.03317e-07
Si003668m.g	711	158	79	20.3484	7.67705	1.40629	up	2.35368e-13	3.02079e-12
Si029144m.g	2338	158	79	6.18808	2.33464	1.40629	up	2.35368e-13	3.02218e-12
Si016517m.g	2633	597	300	20.7619	7.8724	1.39906	up	9.84234e-46	4.64455e-44
Si022669m.g	1301	543	274	38.2178	14.5516	1.39307	up	1.72292e-41	7.24746e-40
Si036958m.g	951	947	478	91.1827	34.7283	1.39265	up	5.26326e-71	4.1002e-69
Si002318m.g	1366	85	43	5.69785	2.17498	1.38942	up	1.03298e-07	7.67004e-07
Si020785m.g	2112	31165	15768	1351.19	515.845	1.38922	up	0	0
Si022005m.g	2074	393	199	17.3511	6.6295	1.38805	up	2.46202e-30	7.65477e-29
Si033152m.g	1864	385	195	18.9129	7.22812	1.38768	up	9.70336e-30	2.9383e-28
Si011069m.g	1024	16360	8292	1462.94	559.495	1.38667	up	0	0
Si018907m.g	735	71	36	8.84533	3.38417	1.38612	up	1.21838e-06	7.81852e-06
Si028873m.g	2925	69	35	2.16006	0.826759	1.38553	up	1.73555e-06	1.09138e-05
Si023300m.g	900	130	66	13.2265	5.06685	1.38427	up	5.20666e-11	5.44668e-10
Si032678m.g	1428	57	29	3.65502	1.40316	1.3812	up	1.46267e-05	8.02685e-05
Si008041m.g	330	110	56	30.5226	11.7249	1.3803	up	1.69703e-09	1.54265e-08
Si020857m.g	324	302	154	85.3503	32.8407	1.37791	up	1.9384e-23	4.44938e-22
Si003381m.g	654	4098	2092	573.769	221.014	1.37633	up	2.35718e-295	9.25907e-293
Si018775m.g	427	1845	942	395.65	152.426	1.37612	up	4.50018e-134	7.5153e-132
Si020828m.g	1894	4325	2212	209.098	80.6941	1.37364	up	0	0
Si027411m.g	291	606	310	190.688	73.6047	1.37334	up	3.87836e-45	1.80273e-43
Si009799m.g	1660	43	22	2.37194	0.915696	1.37313	up	0.000180409	0.000804642
Si023182m.g	1023	1708	874	152.882	59.03	1.3729	up	8.02148e-124	1.21582e-121
Si004534m.g	930	1553	796	152.909	59.138	1.37051	up	1.82543e-112	2.40139e-110
Si029769m.g	1479	2471	1267	152.985	59.1896	1.36997	up	1.16168e-177	2.74561e-175
Si014160m.g	1329	372	191	25.6307	9.9299	1.36802	up	3.36162e-28	9.46992e-27
Si020834m.g	294	940	484	292.768	113.746	1.36395	up	2.54244e-68	1.91638e-66
Si030858m.g	1232	18136	9343	1347.95	523.977	1.36319	up	0	0
Si031364m.g	923	715	369	70.9329	27.6224	1.36062	up	3.2984e-52	1.80725e-50
Si040225m.g	3102	1196	618	35.3047	13.7652	1.35883	up	6.25144e-86	5.97077e-84
Si020272m.g	618	89	46	13.187	5.14288	1.35846	up	8.73166e-08	6.55497e-07
Si005864m.g	2630	141	73	4.90915	1.9178	1.35602	up	1.70135e-11	1.86074e-10
Si023339m.g	976	299	155	28.052	10.9728	1.35417	up	1.19641e-22	2.66083e-21
Si037751m.g	1136	216	112	17.4108	6.81203	1.35383	up	8.69998e-17	1.41477e-15
Si035774m.g	1464	358	186	22.3916	8.77826	1.35095	up	1.04445e-26	2.77945e-25
Si037931m.g	907	102	53	10.2976	4.03743	1.3508	up	1.16482e-08	9.73209e-08
Si004650m.g	1425	44	23	2.82736	1.11519	1.34216	up	0.00019714	0.000872427
Si015067m.g	366	65	34	16.2621	6.41851	1.3412	up	6.0117e-06	3.50022e-05
Si021742m.g	1737	86	45	4.53359	1.78998	1.34071	up	1.9211e-07	1.38051e-06
Si023769m.g	478	149	78	28.5431	11.2747	1.34006	up	7.13332e-12	8.09033e-11
Si013935m.g	1612	170	89	9.65666	3.81471	1.33995	up	2.43642e-13	3.12124e-12
Si032460m.g	1281	126	66	9.00668	3.55985	1.33918	up	2.98426e-10	2.93988e-09
Si020894m.g	674	103	54	13.9933	5.53567	1.33791	up	1.26817e-08	1.05513e-07
Si021381m.g	2623	719	377	25.1	9.9307	1.33772	up	3.59556e-51	1.91003e-49
Si035791m.g	2056	143	75	6.36878	2.52043	1.33735	up	2.0178e-11	2.18541e-10
Si020748m.g	447	61	32	12.4958	4.94628	1.33703	up	1.22303e-05	6.78247e-05
Si028278m.g	891	61	32	6.26896	2.48147	1.33703	up	1.22303e-05	6.78112e-05
Si020755m.g	747	285	150	34.9355	13.8742	1.33229	up	3.6807e-21	7.64911e-20
Si033764m.g	465	74	39	14.5721	5.79493	1.33034	up	1.58763e-06	1.00334e-05
Si040270m.g	930	8010	4223	788.665	313.744	1.32983	up	0	0
Si035134m.g	1789	110	58	5.63022	2.24003	1.32967	up	4.83488e-09	4.19539e-08
Si035447m.g	1443	91	48	5.77455	2.29833	1.32913	up	1.0349e-07	7.68227e-07
Si020779m.g	765	216	114	25.8545	10.2963	1.32829	up	2.4231e-16	3.83529e-15
Si011100m.g	856	51	27	5.45556	2.17935	1.32383	up	7.28288e-05	0.000352075
Si010183m.g	1397	151	80	9.89746	3.95667	1.32277	up	8.40384e-12	9.48118e-11
Si000283m.g	2768	345	183	11.4129	4.56795	1.32105	up	5.72372e-25	1.40642e-23
Si038243m.g	294	1346	714	419.219	167.798	1.32098	up	2.12482e-92	2.2618e-90
Si007839m.g	1077	64	34	5.44136	2.18122	1.31883	up	9.30632e-06	5.26779e-05
Si020242m.g	332	64	34	17.6516	7.07583	1.31883	up	9.30632e-06	5.26886e-05
Si022310m.g	2230	940	500	38.5981	15.4918	1.31703	up	8.54738e-65	6.00448e-63
Si023065m.g	1300	845	450	59.5191	23.917	1.31532	up	2.58016e-58	1.61341e-56
Si034406m.g	2835	184	98	5.94303	2.38841	1.31515	up	5.99562e-14	8.08177e-13
Si035264m.g	1668	381	203	20.9157	8.40885	1.3146	up	3.2943e-27	8.95465e-26
Si021995m.g	1380	163	87	10.8156	4.35589	1.31208	up	1.74713e-12	2.09123e-11
Si039253m.g	453	58	31	11.7239	4.72825	1.31008	up	2.7018e-05	0.000141636
Si020738m.g	794	185	99	21.3351	8.61492	1.30832	up	6.47984e-14	8.71342e-13
Si020611m.g	451	99	53	20.1003	8.11962	1.30773	up	4.24744e-08	3.32557e-07
Si025965m.g	2679	99	53	3.38381	1.36691	1.30773	up	4.24744e-08	3.32464e-07
Si005073m.g	459	848	454	169.171	68.3408	1.30767	up	5.33384e-58	3.29835e-56
Si009745m.g	2046	239	128	10.6963	4.32256	1.30716	up	1.62922e-17	2.77056e-16
Si013866m.g	1443	97	52	6.15529	2.48985	1.30577	up	6.02298e-08	4.62359e-07
Si000179m.g	3435	2156	1159	57.4732	23.3127	1.30177	up	1.52182e-143	2.72064e-141
Si037676m.g	1129	288	155	23.3583	9.48581	1.30009	up	1.26476e-20	2.54863e-19
Si013502m.g	1992	156	84	7.17098	2.91358	1.29938	up	7.50658e-12	8.4895e-11
Si006033m.g	2231	486	262	19.9471	8.11406	1.29768	up	1.35104e-33	4.65173e-32
Si024707m.g	270	582	314	197.38	80.3531	1.29655	up	7.63104e-40	3.07991e-38
Si019397m.g	1146	163	88	13.0241	5.3056	1.29559	up	2.8727e-12	3.37192e-11
Si036505m.g	1210	50	27	3.7838	1.54175	1.29526	up	0.000112685	0.000524043
Si023183m.g	915	1549	837	155.015	63.2035	1.29433	up	9.01644e-103	1.07461e-100
Si020870m.g	132	560	303	388.47	158.601	1.2924	up	3.22138e-38	1.24606e-36
Si001849m.g	1380	133	72	8.82502	3.60487	1.29165	up	3.12394e-10	3.06881e-09
Si014295m.g	1348	638	346	43.3385	17.7347	1.28908	up	3.91596e-43	1.73905e-41
Si031238m.g	667	118	64	16.1994	6.62965	1.28894	up	3.28518e-09	2.89206e-08
Si020836m.g	921	1769	960	175.878	72.0192	1.28812	up	3.1803e-116	4.47956e-114
Si031181m.g	801	1982	1076	226.576	92.8146	1.28757	up	6.77708e-130	1.08003e-127
Si010533m.g	1225	127	69	9.49316	3.89179	1.28645	up	8.82844e-10	8.25398e-09
Si012110m.g	1359	103	56	6.94002	2.84712	1.28544	up	3.4809e-08	2.74777e-07
Si032705m.g	1038	57	31	5.02829	2.06348	1.28499	up	4.15936e-05	0.000210451
Si017967m.g	1472	68	37	4.23004	1.73672	1.2843	up	7.60834e-06	4.35885e-05
Si019395m.g	795	453	247	52.1764	21.4668	1.28129	up	7.71198e-31	2.44131e-29
Si036172m.g	1530	589	322	35.2506	14.5412	1.2775	up	2.0525e-39	8.15416e-38
Si030608m.g	1414	139	76	9.00137	3.71365	1.27731	up	1.80724e-10	1.81172e-09
Si010836m.g	1288	64	35	4.54996	1.87754	1.27701	up	1.54249e-05	8.42014e-05
Si015808m.g	1542	541	296	32.126	13.2631	1.27632	up	2.72482e-36	1.00254e-34
Si029385m.g	2224	525	288	21.6156	8.94735	1.27254	up	4.12422e-35	1.47085e-33
Si034719m.g	3198	317	174	9.07662	3.7593	1.27169	up	7.94192e-22	1.70904e-20
Si029872m.g	1670	417	229	22.8646	9.47449	1.27099	up	3.51864e-28	9.90226e-27
Si025555m.g	526	211	116	36.7316	15.2373	1.26941	up	5.2653e-15	7.58883e-14
Si012570m.g	948	60	33	5.79544	2.40515	1.26879	up	3.13164e-05	0.000162188
Si010491m.g	1494	129	71	7.90646	3.28356	1.26777	up	1.01693e-09	9.44738e-09
Si037003m.g	1131	387	213	31.3322	13.0123	1.26777	up	3.58562e-26	9.27638e-25
Si010529m.g	1374	1015	559	67.6429	28.1101	1.26685	up	8.64776e-66	6.21591e-64
Si027594m.g	1461	394	217	24.6939	10.2623	1.26679	up	1.38392e-26	3.65839e-25
Si010985m.g	720	98	54	12.4634	5.18201	1.26612	up	1.06161e-07	7.87009e-07
Si010103m.g	1742	446	246	23.4439	9.75716	1.26468	up	8.38778e-30	2.551e-28
Si009541m.g	2425	58	32	2.19008	0.911748	1.26427	up	4.46476e-05	0.000224802
Si039652m.g	1386	915	505	60.4507	25.1747	1.26378	up	2.88594e-59	1.83758e-57
Si002841m.g	1137	1163	643	93.6618	39.0739	1.26125	up	1.33227e-74	1.10912e-72
Si026526m.g	1563	455	252	26.656	11.1398	1.25874	up	3.7049e-30	1.14172e-28
Si037496m.g	1049	1388	769	121.159	50.6509	1.25825	up	2.4129e-88	2.42936e-86
Si010648m.g	1242	157	87	11.575	4.83988	1.25797	up	2.13148e-11	2.30585e-10
Si005845m.g	2744	302	168	10.0778	4.23021	1.25238	up	2.0839e-20	4.14831e-19
Si022444m.g	1417	943	526	60.9376	25.6479	1.24849	up	6.814e-60	4.42974e-58
Si018391m.g	897	774	432	79.0117	33.2758	1.2476	up	1.99775e-49	1.02418e-47
Si020859m.g	372	785	439	193.228	81.5377	1.24477	up	6.26948e-50	3.26822e-48
Si017691m.g	1462	334	187	20.9191	8.83753	1.2431	up	3.69806e-22	8.09538e-21
Si023867m.g	572	125	70	20.0105	8.45549	1.24279	up	3.27158e-09	2.88281e-08
Si036796m.g	1388	2596	1454	171.261	72.3788	1.24256	up	2.41312e-160	4.98515e-158
Si020739m.g	1221	3537	1984	265.254	112.27	1.24041	up	3.98326e-217	1.13356e-214
Si006050m.g	2169	768	431	32.4224	13.7295	1.23971	up	1.39234e-48	7.0219e-47
Si030527m.g	1187	155	87	11.9571	5.06413	1.23947	up	4.8236e-11	5.06115e-10
Si035423m.g	1633	121	68	6.78488	2.87713	1.23769	up	6.52112e-09	5.59076e-08
Si010055m.g	1707	1393	783	74.7241	31.6931	1.2374	up	2.19462e-86	2.11785e-84
Si026463m.g	1787	4584	2578	234.889	99.677	1.23665	up	1.98686e-279	7.48805e-277
Si021883m.g	3085	272	153	8.07341	3.42667	1.23637	up	3.42182e-18	6.06297e-17
Si038026m.g	701	384	216	50.1599	21.2898	1.23637	up	4.94276e-25	1.21882e-23
Si024492m.g	813	112	63	12.6145	5.3541	1.23637	up	2.43646e-08	1.95936e-07
Si020890m.g	493	543946	306105	101030	42900.3	1.23573	up	0	0
Si036654m.g	1295	334	188	23.6167	10.0305	1.23541	up	5.88582e-22	1.27644e-20
Si017813m.g	1265	71	40	5.13938	2.18477	1.23411	up	9.31604e-06	5.27115e-05
Si020824m.g	1162	127975	72124	10084.7	4288.55	1.2336	up	0	0
Si020754m.g	1686	1076	607	58.4383	24.8753	1.2322	up	1.02802e-66	7.44688e-65
Si040127m.g	906	257	145	25.9746	11.058	1.23201	up	3.47262e-17	5.80971e-16
Si022557m.g	1633	3024	1709	169.566	72.309	1.2296	up	2.16216e-183	5.43248e-181
Si009775m.g	2170	710	402	29.96	12.7998	1.22692	up	2.44994e-44	1.11281e-42
Si036568m.g	1392	74	42	4.86783	2.08472	1.22343	up	6.98034e-06	4.0247e-05
Si008469m.g	429	109	62	23.2655	9.98553	1.22028	up	5.16694e-08	3.99947e-07
Si031179m.g	1024	167	95	14.9334	6.41003	1.22014	up	1.56652e-11	1.71935e-10
Si009884m.g	1908	847	482	40.6488	17.4544	1.21962	up	4.51852e-52	2.45647e-50
Si035966m.g	1821	369	210	18.5549	7.96794	1.21952	up	1.24466e-23	2.87592e-22
Si004344m.g	321	119	68	33.9457	14.6366	1.21365	up	1.46582e-08	1.20912e-07
Si020867m.g	555	754	431	124.4	53.6563	1.21317	up	3.59786e-46	1.72111e-44
Si019868m.g	1119	1067	610	87.3127	37.6649	1.21297	up	1.41065e-64	9.88481e-63
Si020860m.g	1053	750	429	65.2193	28.1492	1.21221	up	7.043e-46	3.35764e-44
Si029839m.g	1627	277	159	15.5896	6.75221	1.20715	up	7.27932e-18	1.26252e-16
Si035516m.g	1756	54	31	2.81587	1.21976	1.20698	up	0.000146737	0.000666181
Si025359m.g	2412	209	120	7.93436	3.43748	1.20676	up	7.62948e-14	1.02248e-12
Si014101m.g	1387	618	355	40.7995	17.6843	1.20608	up	8.14918e-38	3.11332e-36
Si001414m.g	1691	141	81	7.63517	3.30962	1.20599	up	8.4273e-10	7.89748e-09
Si007778m.g	472	94	54	18.236	7.90475	1.20599	up	5.46954e-07	3.68098e-06
Si002303m.g	1193	506	291	38.8377	16.8535	1.20441	up	3.3397e-31	1.07182e-29
Si035650m.g	1418	255	147	16.4667	7.16272	1.20097	up	1.91394e-16	3.05365e-15
Si020851m.g	1167	3426	1975	268.819	116.932	1.20097	up	6.67078e-200	1.77182e-197
Si020988m.g	4278	841	485	18.0011	7.83317	1.20041	up	1.83337e-50	9.64731e-49
Si006693m.g	1547	430	248	25.452	11.0764	1.20029	up	1.25841e-26	3.33609e-25
Si024576m.g	1146	52	30	4.15491	1.80873	1.19984	up	0.000209072	0.000919831
Si034929m.g	2218	175	101	7.2247	3.14627	1.19929	up	9.96402e-12	1.11646e-10
Si010162m.g	1704	1137	657	61.099	26.6399	1.19756	up	2.44556e-67	1.81394e-65
Si008952m.g	365	64	37	16.0557	7.00399	1.19684	up	4.01824e-05	0.000203977
Si011144m.g	603	102	59	15.4891	6.76038	1.19608	up	2.17266e-07	1.55288e-06
Si033353m.g	309	204	118	60.4526	26.3852	1.19608	up	2.23174e-13	2.8762e-12
Si015732m.g	1404	57	33	3.7175	1.62399	1.19479	up	0.000109076	0.000508953
Si008544m.g	1563	57	33	3.33933	1.45879	1.19479	up	0.000109076	0.000508867
Si026372m.g	1583	176	102	10.1806	4.45201	1.1933	up	1.05253e-11	1.17604e-10
Si029576m.g	1701	169	98	9.09757	3.98069	1.19246	up	2.76304e-11	2.96037e-10
Si030828m.g	1203	657	381	50.0084	21.8825	1.1924	up	2.13092e-39	8.45366e-38
Si020802m.g	405	100	58	22.6094	9.89486	1.19217	up	3.06584e-07	2.14563e-06
Si035451m.g	1811	112	65	5.66295	2.47989	1.19128	up	6.12708e-08	4.69833e-07
Si004417m.g	621	255	148	37.6003	16.4667	1.19119	up	2.9928e-16	4.71028e-15
Si011480m.g	651	143	83	20.114	8.80914	1.19113	up	9.41334e-10	8.78022e-09
Si014094m.g	2158	2350	1368	99.7148	43.7997	1.18689	up	3.27004e-135	5.52716e-133
Si020767m.g	1017	486	283	43.7581	19.2266	1.18645	up	2.32734e-29	6.90502e-28
Si006303m.g	3169	556	324	16.0656	7.06414	1.18538	up	2.65594e-33	9.03311e-32
Si020176m.g	663	96	56	13.2587	5.83594	1.1839	up	6.10436e-07	4.08162e-06
Si028761m.g	3476	2153	1257	56.7162	24.9857	1.18266	up	2.40922e-123	3.63193e-121
Si020852m.g	174	113	66	59.4665	26.2078	1.18208	up	6.4623e-08	4.93638e-07
Si021786m.g	2006	756	442	34.5091	15.224	1.18063	up	2.17894e-44	9.94574e-43
Si006415m.g	1536	147	86	8.76333	3.86851	1.1797	up	7.44362e-10	7.02997e-09
Si015805m.g	1803	234	137	11.884	5.25003	1.17863	up	8.28158e-15	1.1748e-13
Si013839m.g	1606	116	68	6.61387	2.9255	1.17681	up	4.83422e-08	3.7513e-07
Si036727m.g	1898	353	207	17.0303	7.53548	1.17633	up	1.71344e-21	3.62017e-20
Si035226m.g	1877	5707	3350	278.411	123.315	1.17486	up	0	0
Si012464m.g	8160	63	37	0.706958	0.313291	1.17412	up	6.01552e-05	0.000295416
Si027134m.g	744	6148	3611	756.666	335.345	1.17401	up	0	0
Si021394m.g	2016	291	171	13.2174	5.8606	1.17332	up	6.33174e-18	1.10297e-16
Si013399m.g	2315	262	154	10.3632	4.59628	1.17293	up	2.77166e-16	4.37211e-15
Si006893m.g	1305	148	87	10.3847	4.60623	1.1728	up	7.8347e-10	7.38681e-09
Si021287m.g	2566	435	256	15.523	6.89319	1.17117	up	6.13214e-26	1.57331e-24
Si010319m.g	1420	1434	844	92.4707	41.0668	1.17102	up	1.61451e-81	1.5009e-79
Si035040m.g	2245	829	488	33.8128	15.019	1.17078	up	7.05124e-48	3.50538e-46
Si011024m.g	1200	3152	1857	240.518	106.922	1.16959	up	1.71777e-176	3.99225e-174
Si001623m.g	1867	1564	923	76.7071	34.1581	1.16713	up	2.8489e-88	2.85802e-86
Si020760m.g	609	327	193	49.167	21.8966	1.16698	up	8.63492e-20	1.65625e-18
Si035865m.g	1587	149	88	8.59711	3.83127	1.16603	up	8.2361e-10	7.73389e-09
Si022172m.g	1771	1401	828	72.4374	32.3034	1.16505	up	4.79164e-79	4.33877e-77
Si040809m.g	311	159	94	46.8144	20.8835	1.16459	up	2.34452e-10	2.33023e-09
Si000509m.g	2466	661	391	24.5444	10.9552	1.16378	up	3.57408e-38	1.37867e-36
Si035649m.g	1556	880	521	51.7865	23.1347	1.16251	up	3.7027e-50	1.94106e-48
Si012185m.g	2334	346	205	13.5743	6.06862	1.16144	up	1.05981e-20	2.14336e-19
Si005112m.g	1419	81	48	5.22692	2.3372	1.16118	up	6.47402e-06	3.75372e-05
Si020848m.g	1791	20787	12343	1062.77	476.17	1.15828	up	0	0
Si011177m.g	1352	69	41	4.67321	2.09529	1.15727	up	3.31204e-05	0.000170612
Si017290m.g	1550	175	104	10.3383	4.63595	1.15706	up	3.74816e-11	3.97311e-10
Si035836m.g	1719	143	85	7.61734	3.41649	1.15677	up	2.27616e-09	2.03918e-08
Si038250m.g	657	217	129	30.2439	13.5663	1.15662	up	1.79827e-13	2.337e-12
Si034989m.g	1744	121	72	6.35305	2.85248	1.15523	up	3.98736e-08	3.12721e-07
Si020774m.g	786	762	454	88.7719	39.9089	1.15339	up	3.87864e-43	1.72522e-41
Si011061m.g	1253	2103	1255	153.685	69.2037	1.15105	up	1.87533e-115	2.60204e-113
Si009798m.g	1786	62	37	3.17873	1.43139	1.15104	up	8.95838e-05	0.000424537
Si014461m.g	824	191	114	21.2251	9.55904	1.15083	up	6.00252e-12	6.844e-11
Si020838m.g	693	469	280	61.9702	27.9165	1.15045	up	4.28712e-27	1.15744e-25
Si020882m.g	1332	9604	5738	660.224	297.641	1.14938	up	0	0
Si035412m.g	1796	9857	5890	502.553	226.593	1.14917	up	0	0
Si020771m.g	771	270	162	32.0666	14.5177	1.14326	up	4.05878e-16	6.32023e-15
Si022710m.g	1420	210	126	13.5417	6.13082	1.14326	up	7.20636e-13	8.90861e-12
Si036349m.g	1372	245	147	16.3514	7.40287	1.14326	up	9.13562e-15	1.29135e-13
Si014578m.g	831	70	42	7.7133	3.49209	1.14326	up	3.4716e-05	0.000178239
Si017280m.g	1624	70	42	3.94689	1.7869	1.14326	up	3.4716e-05	0.000178272
Si016610m.g	2109	188	113	8.16252	3.70202	1.1407	up	1.22987e-11	1.36435e-10
Si030434m.g	1460	133	80	8.34146	3.78594	1.13965	up	1.23568e-08	1.02872e-07
Si034916m.g	2144	264	159	11.2751	5.124	1.1378	up	1.10401e-15	1.65536e-14
Si002308m.g	1015	83	50	7.48782	3.40362	1.13748	up	7.10848e-06	4.09266e-05
Si012125m.g	444	73	44	15.0551	6.84709	1.13669	up	2.57174e-05	0.000135404
Si010266m.g	1860	68	41	3.34764	1.52303	1.1362	up	4.90572e-05	0.000244794
Si026714m.g	1152	184	111	14.6254	6.65744	1.13544	up	2.40504e-11	2.59074e-10
Si020837m.g	561	489	295	79.8159	36.3325	1.13541	up	1.27902e-27	3.51782e-26
Si010576m.g	1174	121	73	9.43758	4.29627	1.13533	up	6.1349e-08	4.70303e-07
Si005363m.g	411	217	131	48.3461	22.0225	1.13442	up	4.21678e-13	5.30694e-12
Si009175m.g	4392	96	58	2.00148	0.912436	1.13327	up	1.46934e-06	9.33025e-06
Si013161m.g	3532	384	232	9.95528	4.53841	1.13327	up	5.6554e-22	1.22838e-20
Si026492m.g	1452	4108	2483	259.064	118.154	1.13265	up	7.07878e-218	2.05646e-215
Si027917m.g	462	129	78	25.5677	11.6651	1.13212	up	2.42852e-08	1.95353e-07
Si023727m.g	1037	2728	1651	240.884	110.003	1.1308	up	5.39418e-145	1.01647e-142
Si009394m.g	2620	355	215	12.4071	5.66988	1.12978	up	2.43626e-20	4.82563e-19
Si019226m.g	1275	246	149	17.6672	8.07445	1.12964	up	1.45506e-14	2.03613e-13
Si034944m.g	1986	66	40	3.04304	1.39161	1.12876	up	6.9319e-05	0.000336566
Si013316m.g	2521	178	108	6.46532	2.95997	1.12714	up	6.56936e-11	6.82866e-10
Si017709m.g	1592	641	389	36.8687	16.8827	1.12685	up	2.864e-35	1.02798e-33
Si032031m.g	1386	145	88	9.57961	4.38688	1.12677	up	3.82002e-09	3.3481e-08
Si020889m.g	3597	1963	1192	49.9716	22.8967	1.12597	up	3.57106e-104	4.33014e-102
Si005409m.g	738	74	45	9.1816	4.21301	1.12389	up	2.68612e-05	0.000140894
Si031249m.g	772	120	73	14.2333	6.53344	1.12336	up	8.98098e-08	6.73489e-07
Si008829m.g	507	92	56	16.6159	7.63162	1.1225	up	2.90412e-06	1.77073e-05
Si030029m.g	1717	115	70	6.13297	2.81685	1.1225	up	1.69245e-07	1.22377e-06
Si020795m.g	1590	1820	1108	104.814	48.1481	1.12227	up	3.2146e-96	3.57179e-94
Si031186m.g	1006	156	95	14.1994	6.52473	1.12184	up	1.13154e-09	1.04599e-08
Si011045m.g	992	284	173	26.215	12.0496	1.12141	up	2.11332e-16	3.36406e-15
Si026198m.g	2086	822	501	36.0828	16.5943	1.12062	up	2.34918e-44	1.07053e-42
Si037961m.g	791	59	36	6.82997	3.14458	1.11901	up	0.000187724	0.000833136
Si035236m.g	1829	134	82	6.70864	3.09768	1.11483	up	1.96681e-08	1.6034e-07
Si005249m.g	866	67	41	7.08435	3.27117	1.11483	up	7.23024e-05	0.000349834
Si021294m.g	2800	1103	675	36.0712	16.6564	1.11477	up	2.00492e-58	1.25652e-56
Si035360m.g	2548	2154	1321	77.4086	35.8212	1.11168	up	8.26576e-112	1.0722e-109
Si020807m.g	559	114	70	18.674	8.65213	1.1099	up	2.47072e-07	1.74977e-06
Si021942m.g	1745	127	78	6.66425	3.08842	1.10958	up	5.17592e-08	4.00531e-07
Si017010m.g	1993	153	94	7.02955	3.2588	1.10909	up	2.30166e-09	2.06137e-08
Si001779m.g	1548	3106	1909	183.727	85.2063	1.10853	up	1.29626e-159	2.65819e-157
Si029388m.g	1887	122	75	5.92013	2.74616	1.10821	up	9.74302e-08	7.26532e-07
Si010452m.g	1228	135	83	10.0665	4.66999	1.10807	up	2.04696e-08	1.66388e-07
Si013516m.g	1681	364	224	19.8279	9.20697	1.10673	up	3.51504e-20	6.90845e-19
Si015472m.g	213	260	160	111.773	51.9012	1.10673	up	7.4514e-15	1.06298e-13
Si009553m.g	2618	172	106	6.01592	2.79752	1.10464	up	2.7087e-10	2.67693e-09
Si011001m.g	910	2033	1253	204.569	95.1363	1.10452	up	1.50719e-104	1.85172e-102
Si001660m.g	1516	952	587	57.5017	26.7532	1.10389	up	6.77276e-50	3.51742e-48
Si039409m.g	1392	180	111	11.8407	5.5096	1.10373	up	1.07831e-10	1.10238e-09
Si036974m.g	1110	81	50	6.68198	3.11232	1.10229	up	1.53051e-05	8.35804e-05
Si013216m.g	3254	68	42	1.91353	0.891802	1.10144	up	7.52392e-05	0.000362471
Si035829m.g	2112	262	162	11.3593	5.29978	1.09987	up	8.04518e-15	1.14301e-13
Si016375m.g	2344	118	73	4.60965	2.1518	1.09911	up	1.90763e-07	1.37118e-06
Si010813m.g	972	181	112	17.0512	7.96138	1.09878	up	1.12021e-10	1.14396e-09
Si037514m.g	1310	147	91	10.2752	4.79962	1.09817	up	6.26786e-09	5.38356e-08
Si030332m.g	1248	113	70	8.291	3.87543	1.09719	up	3.59566e-07	2.49327e-06
Si002763m.g	1030	92	57	8.17888	3.82362	1.09697	up	4.41628e-06	2.62166e-05
Si037030m.g	1195	171	106	13.103	6.12879	1.09623	up	3.92388e-10	3.81566e-09
Si011079m.g	1039	79	49	6.96233	3.2585	1.09536	up	2.15112e-05	0.000114774
Si005311m.g	591	108	67	16.7332	7.83292	1.09509	up	6.7834e-07	4.50971e-06
Si006255m.g	1718	567	352	30.2206	14.1565	1.09407	up	5.39564e-30	1.6518e-28
Si033625m.g	445	66	41	13.5809	6.36591	1.09314	up	0.000106023	0.00049587
Si026172m.g	1923	172	107	8.19016	3.84451	1.09109	up	4.07136e-10	3.95218e-09
Si034968m.g	2045	281	175	12.5822	5.91264	1.08951	up	1.44389e-15	2.14996e-14
Si026529m.g	1489	85	53	5.22718	2.45934	1.08776	up	1.17472e-05	6.52627e-05
Si022485m.g	1356	205	128	13.8432	6.52209	1.08577	up	1.06267e-11	1.18547e-10
Si028941m.g	2610	128	80	4.49069	2.11781	1.08437	up	8.0966e-08	6.10947e-07
Si014085m.g	1224	176	110	13.1666	6.20938	1.08437	up	3.14096e-10	3.08444e-09
Si010964m.g	1360	254	159	17.1016	8.07783	1.0821	up	4.48764e-14	6.10516e-13
Si013326m.g	2687	115	72	3.91898	1.85141	1.08186	up	3.8672e-07	2.66697e-06
Si018399m.g	1021	549	344	49.2368	23.2793	1.08069	up	1.51125e-28	4.33167e-27
Si026530m.g	1639	268	168	14.9727	7.08218	1.08007	up	9.99332e-15	1.40831e-13
Si020765m.g	417	67	42	14.7123	6.95905	1.08007	up	0.000109938	0.000512375
Si020878m.g	255	185	116	66.4316	31.4307	1.07969	up	1.29445e-10	1.31371e-09
Si026734m.g	1196	244	153	18.6811	8.83887	1.07964	up	1.55726e-13	2.03707e-12
Si002726m.g	1050	264	166	23.0228	10.9233	1.07565	up	1.92484e-14	2.67207e-13
Si014232m.g	1155	1294	814	102.588	48.6944	1.07503	up	2.1536e-64	1.50154e-62
Si009380m.g	2885	157	99	4.98307	2.37097	1.07156	up	3.99172e-09	3.492e-08
Si017836m.g	1417	130	82	8.40072	3.99835	1.07111	up	8.67394e-08	6.5169e-07
Si001461m.g	1661	214	135	11.7974	5.61566	1.07094	up	6.53284e-12	7.42741e-11
Si027017m.g	890	1359	858	139.821	66.6092	1.06979	up	5.2129e-67	3.81582e-65
Si007944m.g	1404	266	168	17.3483	8.26759	1.06926	up	2.0576e-14	2.85211e-13
Si010305m.g	1329	182	115	12.5398	5.97874	1.0686	up	2.58816e-10	2.56599e-09
Si036029m.g	1597	2027	1281	116.223	55.4218	1.06837	up	8.26972e-99	9.41364e-97
Si006760m.g	1459	851	538	53.4094	25.4779	1.06785	up	1.65441e-42	7.1869e-41
Si023334m.g	823	571	361	63.5301	30.3071	1.06779	up	4.45318e-29	1.30869e-27
Si012441m.g	2115	68	43	2.94403	1.40474	1.06749	up	0.000113759	0.000528156
Si035426m.g	1693	142	90	7.68024	3.67301	1.06419	up	2.62814e-08	2.10319e-07
Si026313m.g	1836	419	266	20.897	10.0103	1.06182	up	1.38703e-21	2.95515e-20
Si038454m.g	531	118	75	20.3484	9.75896	1.06012	up	4.2748e-07	2.92708e-06
Si011006m.g	1206	253	161	19.2095	9.22391	1.05837	up	1.41254e-13	1.85473e-12
Si002655m.g	1072	77	49	6.57717	3.15819	1.05837	up	4.53932e-05	0.000228185
Si010175m.g	1620	550	350	31.0879	14.9276	1.05837	up	1.0963e-27	3.0302e-26
Si022661m.g	1258	399	254	29.0426	13.9505	1.05785	up	1.63556e-20	3.2675e-19
Si020790m.g	1482	581	370	35.8981	17.25	1.05731	up	4.15134e-29	1.22256e-27
Si029816m.g	1565	102	65	5.968	2.86969	1.05635	up	2.77226e-06	1.69477e-05
Si018107m.g	1141	221	141	17.7358	8.53827	1.05464	up	5.52314e-12	6.32587e-11
Si014744m.g	615	130	83	19.3558	9.3248	1.05362	up	1.28782e-07	9.43417e-07
Si013968m.g	1507	479	306	29.1049	14.0296	1.05279	up	3.98506e-24	9.42658e-23
Si004498m.g	348	108	69	28.4176	13.6996	1.05266	up	1.51598e-06	9.60888e-06
Si010650m.g	1279	1029	658	73.6695	35.5461	1.05138	up	8.76308e-50	4.5342e-48
Si037360m.g	911	283	181	28.4453	13.7277	1.05111	up	7.4174e-15	1.05867e-13
Si016385m.g	2664	136	87	4.67464	2.25643	1.05081	up	7.07462e-08	5.3732e-07
Si005535m.g	532	331	212	56.9717	27.5335	1.04906	up	4.55922e-17	7.5776e-16
Si036098m.g	1167	153	98	12.005	5.80219	1.04897	up	1.14239e-08	9.5475e-08
Si003470m.g	716	64	41	8.18484	3.95647	1.04874	up	0.000224432	0.000980142
Si014506m.g	1015	142	91	12.8105	6.19458	1.04825	up	3.88854e-08	3.05572e-07
Si032589m.g	1431	535	343	34.234	16.5612	1.04762	up	1.49079e-26	3.92975e-25
Si026656m.g	1257	134	86	9.76141	4.72715	1.04612	up	9.83448e-08	7.32178e-07
Si011119m.g	751	1014	652	123.635	59.9852	1.04341	up	1.71362e-48	8.62658e-47
Si037051m.g	1362	216	139	14.5218	7.05138	1.04224	up	1.51147e-11	1.66089e-10
Si006589m.g	1483	1171	754	72.3034	35.1291	1.0414	up	1.49381e-55	8.75228e-54
Si022135m.g	1719	205	132	10.92	5.3056	1.04138	up	5.09236e-11	5.33512e-10
Si006432m.g	1885	264	170	12.8244	6.23124	1.0413	up	9.0882e-14	1.21331e-12
Si032948m.g	591	163	105	25.2548	12.2755	1.04078	up	4.80562e-09	4.1713e-08
Si015800m.g	1254	358	231	26.1414	12.7277	1.03836	up	4.73026e-18	8.29178e-17
Si003519m.g	717	333	215	42.5273	20.7184	1.03748	up	7.06562e-17	1.15371e-15
Si028195m.g	1953	150	97	7.03286	3.43167	1.0352	up	2.26422e-08	1.83034e-07
Si021158m.g	3353	184	119	5.0249	2.45217	1.03504	up	5.96984e-10	5.69596e-09
Si030652m.g	1526	320	207	19.2017	9.37244	1.03473	up	3.25614e-16	5.1132e-15
Si009259m.g	3100	562	364	16.6004	8.1129	1.03293	up	3.31956e-27	9.00576e-26
Si014049m.g	1300	1362	883	95.935	46.9304	1.03153	up	2.44108e-63	1.68097e-61
Si032403m.g	3756	1033	671	25.1836	12.3434	1.02875	up	2.89312e-48	1.44859e-46
Si013615m.g	1675	137	89	7.48943	3.67123	1.02859	up	1.07004e-07	7.92418e-07
Si030207m.g	1553	360	234	21.2263	10.4107	1.02778	up	7.27452e-18	1.26247e-16
Si013775m.g	1638	1640	1067	91.6797	45.0077	1.02643	up	2.78244e-75	2.35865e-73
Si027144m.g	596	89	58	13.6737	6.72386	1.02405	up	1.97948e-05	0.000106124
Si013466m.g	1868	296	193	14.5097	7.13867	1.02329	up	7.2974e-15	1.04261e-13
Si009977m.g	3250	638	416	17.9755	8.84396	1.02327	up	3.27104e-30	1.01026e-28
Si030750m.g	1458	365	238	22.9234	11.2786	1.02323	up	5.71e-18	9.97158e-17
Si007104m.g	1044	69	45	6.0519	2.97816	1.02296	up	0.000174311	0.000779437
Si026632m.g	1192	147	96	11.2923	5.56457	1.021	up	4.46576e-08	3.48477e-07
Si018631m.g	636	75	49	10.7981	5.32323	1.0204	up	9.40564e-05	0.000444148
Si039733m.g	435	4693	3071	987.881	487.784	1.0181	up	6.0206e-209	1.66246e-206
Si034020m.g	3459	1689	1107	44.7118	22.1123	1.01581	up	3.52478e-76	3.03403e-74
Si023881m.g	603	93	61	14.1224	6.98955	1.01471	up	1.49682e-05	8.18686e-05
Si013393m.g	1987	96	63	4.42401	2.19068	1.01398	up	1.10359e-05	6.15681e-05
Si028295m.g	471	614	403	119.369	59.1181	1.01375	up	1.02796e-28	2.97087e-27
Si026569m.g	1283	414	272	29.5472	14.648	1.01232	up	7.63328e-20	1.46817e-18
Si018660m.g	645	73	48	10.3635	5.14184	1.01116	up	0.00013128	0.000602283
Si003201m.g	921	252	166	25.0544	12.4533	1.00853	up	1.32628e-12	1.60681e-11
Si009457m.g	2238	85	56	3.47778	1.72888	1.00833	up	3.8376e-05	0.000195518
Si011184m.g	950	185	122	17.8316	8.87305	1.00694	up	1.29611e-09	1.1914e-08
Si027571m.g	348	7132	4705	1876.62	934.151	1.00641	up	0	0
Si025161m.g	1434	150	99	9.57823	4.77005	1.00576	up	4.80698e-08	3.73327e-07
Si020854m.g	1386	12308	8135	813.144	405.537	1.00368	up	0	0
Si000565m.g	2645	298	197	10.3165	5.14609	1.00341	up	1.60139e-14	2.23754e-13
Si006593m.g	1394	434	287	28.5082	14.2251	1.00294	up	1.97191e-20	3.92818e-19
Si023530m.g	811	77	51	8.69387	4.34496	1.00065	up	9.87574e-05	0.000464773
Si003551m.g	552	0	35	0	4.38092	-12.097	down	3.24324e-09	2.85965e-08
Si040813m.g	450	0	22	0	3.3779	-11.7219	down	4.84356e-06	2.85344e-05
Si003039m.g	1110	0	49	0	3.05007	-11.5746	down	1.23773e-12	1.5041e-11
Si035043m.g	1933	0	74	0	2.64507	-11.3691	down	9.73696e-19	1.77719e-17
Si038403m.g	550	0	21	0	2.63811	-11.3653	down	8.4983e-06	4.8389e-05
Si023857m.g	430	0	16	0	2.57092	-11.3281	down	0.00014131	0.000643847
Si002493m.g	989	0	35	0	2.44517	-11.2557	down	3.24324e-09	2.86055e-08
Si001419m.g	1511	0	52	0	2.3778	-11.2154	down	2.2915e-13	2.94913e-12
Si024602m.g	972	0	33	0	2.34576	-11.1958	down	9.98424e-09	8.38454e-08
Si017851m.g	1168	0	39	0	2.30706	-11.1718	down	3.4222e-10	3.35118e-09
Si027066m.g	498	0	16	0	2.21987	-11.1163	down	0.00014131	0.000643952
Si038360m.g	515	0	16	0	2.14659	-11.0678	down	0.00014131	0.000644163
Si025080m.g	663	0	20	0	2.08427	-11.0253	down	1.49108e-05	8.16185e-05
Si039750m.g	681	0	20	0	2.02918	-10.9867	down	1.49108e-05	8.16345e-05
Si014625m.g	600	0	17	0	1.95765	-10.9349	down	8.05386e-05	0.000385471
Si010697m.g	906	0	25	0	1.90655	-10.8967	down	8.96726e-07	5.86235e-06
Si012151m.g	1083	0	29	0	1.85015	-10.8534	down	9.4621e-08	7.07855e-07
Si020161m.g	828	0	22	0	1.83582	-10.8422	down	4.84356e-06	2.85525e-05
Si020509m.g	652	0	17	0	1.80152	-10.815	down	8.05386e-05	0.000385604
Si025216m.g	978	0	22	0	1.55425	-10.602	down	4.84356e-06	2.85405e-05
Si022447m.g	1495	0	32	0	1.47892	-10.5303	down	1.75179e-08	1.43609e-07
Si023122m.g	876	0	18	0	1.41973	-10.4714	down	4.59024e-05	0.00023062
Si040861m.g	864	0	17	0	1.35948	-10.4088	down	8.05386e-05	0.000385537
Si026174m.g	1758	0	33	0	1.29698	-10.3409	down	9.98424e-09	8.38201e-08
Si001213m.g	1847	0	33	0	1.23448	-10.2697	down	9.98424e-09	8.37949e-08
Si006371m.g	1949	0	31	0	1.09897	-10.1019	down	3.07362e-08	2.44009e-07
Si011780m.g	1452	0	21	0	0.999285	-9.96475	down	8.4983e-06	4.83791e-05
Si032997m.g	1146	0	16	0	0.964655	-9.91387	down	0.00014131	0.000644268
Si009872m.g	1742	0	22	0	0.872592	-9.76916	down	4.84356e-06	2.85465e-05
Si032333m.g	1548	0	18	0	0.803412	-9.65	down	4.59024e-05	0.000230703
Si035025m.g	2040	0	18	0	0.609648	-9.25183	down	4.59024e-05	0.000230579
Si019948m.g	2256	0	16	0	0.490024	-8.93671	down	0.00014131	0.000644058
Si008567m.g	2778	0	18	0	0.447689	-8.80635	down	4.59024e-05	0.000230662
Si037169m.g	1114	3	491	0.246592	30.4532	-6.94832	down	2.38472e-114	3.24427e-112
Si028892m.g	3054	10	807	0.299829	18.2575	-5.9282	down	7.9325e-179	1.90715e-176
Si010425m.g	1557	5	244	0.294052	10.8277	-5.20252	down	3.56704e-52	1.94679e-50
Si001332m.g	1701	1	42	0.0538318	1.70601	-4.98602	down	1.235e-09	1.13711e-08
Si037138m.g	1041	4	154	0.351846	10.2213	-4.86049	down	2.58716e-32	8.55911e-31
Si029093m.g	2461	2	69	0.0744152	1.9372	-4.70223	down	7.94476e-15	1.13047e-13
Si010971m.g	866	1	28	0.105737	2.23397	-4.40106	down	2.23654e-06	1.38212e-05
Si012526m.g	2142	1	28	0.0427488	0.903182	-4.40106	down	2.23654e-06	1.38242e-05
Si020214m.g	1167	15	405	1.17697	23.9784	-4.34859	down	6.78398e-78	5.9684e-76
Si018778m.g	999	2	53	0.183319	3.66562	-4.32163	down	3.90334e-11	4.13289e-10
Si001543m.g	1569	1	26	0.0583607	1.14495	-4.29415	down	6.44554e-06	3.73798e-05
Si017558m.g	1798	102	2580	5.19462	99.144	-4.25444	down	0	0
Si010628m.g	954	1	25	0.0959831	1.81062	-4.23756	down	1.09234e-05	6.10509e-05
Si012831m.g	560	1	25	0.163514	3.08453	-4.23756	down	1.09234e-05	6.10386e-05
Si030741m.g	1071	1	25	0.0854976	1.61282	-4.23756	down	1.09234e-05	6.10631e-05
Si029747m.g	1758	6	140	0.312518	5.50232	-4.13803	down	6.32328e-27	1.69567e-25
Si027006m.g	682	49	1130	6.57892	114.48	-4.1211	down	3.26978e-207	8.94028e-205
Si027379m.g	1269	1	23	0.0721575	1.25228	-4.11727	down	3.12532e-05	0.000161921
Si013521m.g	1767	14	320	0.725495	12.5127	-4.10828	down	1.28443e-59	8.23483e-58
Si020518m.g	494	1	22	0.18536	3.07703	-4.05314	down	5.27526e-05	0.000261969
Si013431m.g	1833	1	22	0.0499552	0.829272	-4.05314	down	5.27526e-05	0.000262016
Si036333m.g	1406	1	22	0.0651265	1.08112	-4.05314	down	5.27526e-05	0.000262109
Si002995m.g	721	1	22	0.127001	2.10826	-4.05314	down	5.27526e-05	0.000262062
Si000648m.g	2093	2	43	0.0874992	1.4195	-4.01997	down	7.33122e-09	6.24879e-08
Si021854m.g	1598	1	21	0.0573016	0.907986	-3.98602	down	8.89028e-05	0.000421597
Si013814m.g	1511	1	21	0.0606008	0.960266	-3.98602	down	8.89028e-05	0.000421668
Si011400m.g	681	2	41	0.268922	4.15981	-3.95126	down	2.06846e-08	1.68038e-07
Si027564m.g	774	1	20	0.118305	1.78536	-3.91563	down	0.000149573	0.00067784
Si009347m.g	2700	4	79	0.135656	2.02162	-3.89749	down	4.13042e-15	5.99341e-14
Si016740m.g	2383	8	154	0.307404	4.46512	-3.86049	down	3.71242e-28	1.04266e-26
Si035121m.g	1965	10	191	0.465994	6.71595	-3.84921	down	1.52093e-34	5.32212e-33
Si013241m.g	2981	6	112	0.184303	2.59593	-3.8161	down	1.20926e-20	2.43854e-19
Si011794m.g	2388	5	93	0.191725	2.69082	-3.81094	down	2.52472e-17	4.25193e-16
Si039849m.g	612	2	37	0.299241	4.17722	-3.80316	down	1.62652e-07	1.17793e-06
Si034303m.g	2496	8	146	0.293487	4.04152	-3.78353	down	2.21746e-26	5.81229e-25
Si019182m.g	516	2	35	0.354914	4.68657	-3.72299	down	4.52942e-07	3.08627e-06
Si035145m.g	1848	4	69	0.198199	2.57979	-3.70223	down	6.87536e-13	8.52209e-12
Si012719m.g	1047	10	171	0.874574	11.2846	-3.68963	down	4.03022e-30	1.23924e-28
Si005974m.g	2347	12	200	0.468178	5.88781	-3.6526	down	9.6393e-35	3.38577e-33
Si006559m.g	1858	3	50	0.147849	1.85935	-3.6526	down	1.50359e-09	1.37623e-08
Si000946m.g	1878	3	49	0.146275	1.80276	-3.62345	down	2.4954e-09	2.2263e-08
Si022329m.g	1563	19	310	1.11311	13.7037	-3.6219	down	9.44922e-53	5.23915e-51
Si035313m.g	1509	6	97	0.364087	4.44139	-3.60866	down	2.45814e-17	4.14982e-16
Si027449m.g	2376	2	31	0.0770773	0.901471	-3.5479	down	3.4552e-06	2.07991e-05
Si017214m.g	1583	6	91	0.347067	3.97189	-3.51654	down	5.00222e-16	7.71182e-15
Si026699m.g	1054	2	30	0.173753	1.96661	-3.5006	down	5.72e-06	3.34224e-05
Si018834m.g	446	2	30	0.410618	4.64754	-3.5006	down	5.72e-06	3.34294e-05
Si011076m.g	1079	3	44	0.254591	2.81753	-3.46818	down	3.0902e-08	2.45255e-07
Si001932m.g	1512	2	29	0.121122	1.3252	-3.45169	down	9.45288e-06	5.34532e-05
Si006306m.g	2121	22	319	0.949785	10.3917	-3.45169	down	3.49998e-52	1.91394e-50
Si002696m.g	1177	2	29	0.155595	1.70239	-3.45169	down	9.45288e-06	5.34424e-05
Si036350m.g	1500	15	216	0.915679	9.94945	-3.4417	down	1.06094e-35	3.85269e-34
Si023261m.g	1034	19	262	1.68258	17.5072	-3.3792	down	2.31956e-42	1.00295e-40
Si035322m.g	1655	4	54	0.221312	2.25441	-3.34859	down	1.27653e-09	1.17379e-08
Si010738m.g	1104	2	26	0.165884	1.6272	-3.29415	down	4.21756e-05	0.000213086
Si027669m.g	645	2	26	0.283931	2.78516	-3.29415	down	4.21756e-05	0.000213125
Si023643m.g	1080	2	26	0.16957	1.66336	-3.29415	down	4.21756e-05	0.000213048
Si026583m.g	1395	4	51	0.26256	2.526	-3.26613	down	5.59552e-09	4.82839e-08
Si004085m.g	357	2	25	0.512985	4.83847	-3.23756	down	6.9136e-05	0.000335736
Si039939m.g	672	3	37	0.408785	3.80425	-3.2182	down	9.90548e-07	6.43798e-06
Si002948m.g	1052	180	2215	15.6675	145.477	-3.21494	down	0	0
Si036329m.g	1485	3	36	0.184986	1.67499	-3.17867	down	1.61524e-06	1.01987e-05
Si020393m.g	479	2	24	0.382329	3.46188	-3.17867	down	0.000113061	0.000525526
Si034102m.g	2883	7	84	0.222329	2.01313	-3.17867	down	9.38846e-14	1.2516e-12
Si004117m.g	780	20	232	2.34789	20.5509	-3.12976	down	2.97592e-35	1.06404e-33
Si001923m.g	1536	34	393	2.02689	17.6782	-3.12463	down	1.27424e-58	8.02195e-57
Si006358m.g	2010	2	23	0.0911123	0.790621	-3.11727	down	0.000184421	0.000820829
Si010004m.g	1428	2	23	0.128246	1.11285	-3.11727	down	0.000184421	0.00082096
Si016227m.g	3343	47	540	1.28737	11.1608	-3.11593	down	9.16978e-80	8.41237e-78
Si035470m.g	1610	7	78	0.398121	3.34738	-3.07175	down	1.69471e-12	2.03111e-11
Si023276m.g	1353	12	132	0.812132	6.74082	-3.05314	down	3.43648e-20	6.76836e-19
Si034262m.g	3111	6	64	0.176602	1.4214	-3.00874	down	2.7646e-10	2.73024e-09
Si001933m.g	1407	12	126	0.780963	6.18747	-2.98602	down	5.95022e-19	1.09319e-17
Si001577m.g	1594	3	31	0.172336	1.34372	-2.96294	down	1.80843e-05	9.76484e-05
Si032585m.g	1341	14	144	0.955966	7.41943	-2.95628	down	2.80276e-21	5.85076e-20
Si037614m.g	984	28	285	2.60559	20.0118	-2.94117	down	1.44057e-40	5.92567e-39
Si021943m.g	1709	3	30	0.160739	1.21287	-2.91563	down	2.91228e-05	0.000151757
Si026520m.g	1154	3	30	0.238045	1.79619	-2.91563	down	2.91228e-05	0.000151786
Si034798m.g	2103	55	534	2.39479	17.5444	-2.87304	down	5.53404e-73	4.43502e-71
Si017040m.g	1765	13	124	0.674438	4.85415	-2.84746	down	7.07502e-18	1.22938e-16
Si039302m.g	1059	4	38	0.345865	2.47927	-2.84163	down	2.9053e-06	1.77106e-05
Si017824m.g	1305	3	28	0.210501	1.48246	-2.8161	down	7.49486e-05	0.000361258
Si013684m.g	1605	3	28	0.171155	1.20537	-2.8161	down	7.49486e-05	0.000361321
Si035208m.g	1762	7	65	0.363777	2.54885	-2.80872	down	7.8652e-10	7.41306e-09
Si014792m.g	771	3	27	0.356295	2.41961	-2.76363	down	0.000119736	0.00055305
Si030497m.g	1142	4	36	0.320728	2.17808	-2.76363	down	7.39368e-06	4.24634e-05
Si009918m.g	1786	16	144	0.820317	5.5708	-2.76363	down	5.6801e-20	1.09932e-18
Si033648m.g	674	5	45	0.679287	4.61306	-2.76363	down	4.69338e-07	3.18709e-06
Si040048m.g	1143	4	36	0.320448	2.17617	-2.76363	down	7.39368e-06	4.24459e-05
Si001464m.g	1501	4	36	0.244018	1.65714	-2.76363	down	7.39368e-06	4.24547e-05
Si035926m.g	1495	14	125	0.857492	5.77704	-2.75214	down	1.93367e-17	3.27433e-16
Si010315m.g	1450	30	263	1.89451	12.5321	-2.72573	down	7.552e-35	2.65931e-33
Si039483m.g	1293	4	35	0.283273	1.87028	-2.72299	down	1.17539e-05	6.52865e-05
Si027048m.g	667	7	61	0.960982	6.31889	-2.71709	down	4.98368e-09	4.31646e-08
Si006652m.g	1185	3	26	0.231817	1.51597	-2.70918	down	0.000190713	0.000845193
Si022151m.g	1263	5	43	0.362502	2.35235	-2.69804	down	1.18083e-06	7.59329e-06
Si035347m.g	1491	5	43	0.307069	1.99263	-2.69804	down	1.18083e-06	7.59504e-06
Si002219m.g	1341	4	34	0.273133	1.75181	-2.68117	down	1.8639e-05	0.00010043
Si009399m.g	2705	14	118	0.473919	3.01406	-2.66899	down	4.69882e-16	7.26416e-15
Si000392m.g	2839	28	236	0.9031	5.74359	-2.66899	down	9.3236e-31	2.93815e-29
Si034558m.g	2116	7	58	0.302918	1.89386	-2.64433	down	1.95898e-08	1.59842e-07
Si022183m.g	1794	10	82	0.510412	3.15812	-2.62933	down	2.24224e-11	2.42191e-10
Si023475m.g	863	10	82	1.06104	6.56508	-2.62933	down	2.24224e-11	2.42285e-10
Si036895m.g	1457	11	90	0.691315	4.26795	-2.62613	down	2.37002e-12	2.80788e-11
Si003348m.g	767	93	749	11.1028	67.4719	-2.60337	down	8.31598e-92	8.75186e-90
Si021411m.g	1986	4	32	0.184427	1.11329	-2.59371	down	4.65e-05	0.000233244
Si034812m.g	1779	4	32	0.205886	1.24283	-2.59371	down	4.65e-05	0.000233077
Si039248m.g	4224	4	32	0.086712	0.523435	-2.59371	down	4.65e-05	0.00023316
Si022418m.g	1399	6	48	0.392714	2.37061	-2.59371	down	4.70756e-07	3.19594e-06
Si013589m.g	1722	4	32	0.212701	1.28397	-2.59371	down	4.65e-05	0.000233202
Si019519m.g	2664	4	32	0.137489	0.829951	-2.59371	down	4.65e-05	0.000233119
Si033990m.g	3539	4	32	0.103496	0.62475	-2.59371	down	4.65e-05	0.000233035
Si026872m.g	916	120	957	11.9958	72.186	-2.58919	down	3.88496e-116	5.44461e-114
Si017576m.g	1357	29	228	1.95687	11.6089	-2.56862	down	1.31181e-28	3.77555e-27
Si018900m.g	674	57	448	7.74387	45.9256	-2.56817	down	9.22432e-55	5.31523e-53
Si011333m.g	785	14	110	1.63306	9.68188	-2.56771	down	1.71081e-14	2.38325e-13
Si039997m.g	333	6	47	1.64987	9.75192	-2.56333	down	7.38496e-07	4.8875e-06
Si011277m.g	632	6	47	0.869315	5.13828	-2.56333	down	7.38496e-07	4.88866e-06
Si009774m.g	1739	23	180	1.21108	7.1517	-2.562	down	8.05152e-23	1.80361e-21
Si005491m.g	557	5	39	0.821974	4.83778	-2.55718	down	7.28246e-06	4.18419e-05
Si029185m.g	2410	5	39	0.189975	1.11811	-2.55718	down	7.28246e-06	4.18505e-05
Si029162m.g	2387	8	62	0.306889	1.79463	-2.5479	down	1.23024e-08	1.0248e-07
Si001607m.g	1670	6	45	0.328986	1.8618	-2.5006	down	1.80578e-06	1.13146e-05
Si016976m.g	1860	30	224	1.4769	8.32093	-2.49417	down	2.84196e-27	7.76292e-26
Si036083m.g	1340	34	253	2.32336	13.0452	-2.48924	down	1.49399e-30	4.67106e-29
Si016483m.g	2775	17	124	0.560956	3.08742	-2.46044	down	1.73366e-15	2.56636e-14
Si036694m.g	1158	7	51	0.553519	3.04297	-2.45878	down	4.49388e-07	3.06355e-06
Si035324m.g	1961	7	51	0.326861	1.79692	-2.45878	down	4.49388e-07	3.0643e-06
Si006566m.g	1366	18	131	1.2066	6.62609	-2.4572	down	2.89006e-16	4.5563e-15
Si018821m.g	694	11	80	1.45136	7.96466	-2.4562	down	2.02138e-10	2.01986e-09
Si022014m.g	1644	15	108	0.835473	4.53898	-2.4417	down	1.50134e-13	1.96577e-12
Si036061m.g	1526	20	141	1.2001	6.38412	-2.41133	down	4.5764e-17	7.60162e-16
Si001020m.g	1792	115	809	5.87629	31.1923	-2.40821	down	7.8981e-91	8.21903e-89
Si029485m.g	1801	29	203	1.47444	7.78787	-2.40106	down	7.40276e-24	1.72478e-22
Si000846m.g	1872	10	69	0.489145	2.54671	-2.3803	down	7.05338e-09	6.02302e-08
Si001224m.g	1983	8	55	0.369412	1.91636	-2.37507	down	2.681e-07	1.89101e-06
Si033308m.g	1044	8	55	0.70167	3.63998	-2.37507	down	2.681e-07	1.89149e-06
Si029755m.g	1622	5	34	0.282268	1.44832	-2.35924	down	6.68352e-05	0.0003253
Si006798m.g	1351	23	154	1.55889	7.87593	-2.33693	down	6.62736e-18	1.15303e-16
Si026935m.g	949	310	2067	29.9115	150.491	-2.3309	down	9.70298e-221	2.87879e-218
Si017530m.g	1156	6	40	0.475266	2.39078	-2.33067	down	1.61953e-05	8.8028e-05
Si015677m.g	990	5	33	0.462464	2.30311	-2.31617	down	0.000103202	0.000483407
Si021794m.g	1905	5	33	0.240336	1.19689	-2.31617	down	0.000103202	0.000483326
Si020294m.g	430	27	178	5.74961	28.6015	-2.31455	down	2.87596e-20	5.67641e-19
Si004564m.g	1698	21	138	1.13246	5.61537	-2.30991	down	5.52944e-16	8.47777e-15
Si037230m.g	1164	9	59	0.707999	3.50216	-2.30642	down	1.57601e-07	1.14253e-06
Si002915m.g	1043	9	59	0.790135	3.90845	-2.30642	down	1.57601e-07	1.14283e-06
Si027109m.g	519	10	65	1.76431	8.65332	-2.29415	down	3.9257e-08	3.08145e-07
Si019137m.g	1005	6	39	0.546674	2.68124	-2.29415	down	2.49166e-05	0.000131535
Si026061m.g	2352	6	39	0.233592	1.14568	-2.29415	down	2.49166e-05	0.00013151
Si026933m.g	935	54	349	5.28841	25.7899	-2.2859	down	8.34018e-38	3.18193e-36
Si010794m.g	919	13	84	1.2953	6.31539	-2.28558	down	4.05226e-10	3.93501e-09
Si009714m.g	2118	17	109	0.734964	3.5558	-2.27443	down	1.08681e-12	1.32474e-11
Si031952m.g	879	5	32	0.520864	2.51535	-2.27178	down	0.00015883	0.000714451
Si018077m.g	1201	8	51	0.609944	2.93402	-2.26613	down	1.49255e-06	9.46682e-06
Si011410m.g	837	210	1332	22.974	109.955	-2.25884	down	1.05225e-137	1.80038e-135
Si034950m.g	1692	6	38	0.324709	1.55174	-2.25667	down	3.82226e-05	0.000194951
Si017394m.g	1805	9	57	0.456571	2.1819	-2.25667	down	3.68872e-07	2.55272e-06
Si011033m.g	1015	16	101	1.44343	6.8753	-2.25192	down	9.94338e-12	1.11459e-10
Si001026m.g	2001	36	227	1.6474	7.83818	-2.25033	down	1.1458e-24	2.78355e-23
Si032582m.g	831	10	63	1.1019	5.23813	-2.24906	down	9.1606e-08	6.86221e-07
Si021088m.g	3197	43	269	1.2316	5.81362	-2.2389	down	8.55812e-29	2.48364e-27
Si036972m.g	1184	29	180	2.24279	10.5041	-2.22758	down	1.25329e-19	2.37614e-18
Si019272m.g	1737	32	198	1.68692	7.87593	-2.22306	down	2.10936e-21	4.43984e-20
Si004680m.g	672	6	37	0.81757	3.80425	-2.2182	down	5.84558e-05	0.000287678
Si039851m.g	1833	6	37	0.299731	1.39468	-2.2182	down	5.84558e-05	0.000287628
Si032307m.g	909	6	37	0.604408	2.81238	-2.2182	down	5.84558e-05	0.000287729
Si013919m.g	1149	8	49	0.637548	2.94654	-2.20842	down	3.47346e-06	2.09e-05
Si001286m.g	1641	27	165	1.5066	6.94724	-2.20514	down	6.63862e-18	1.15427e-16
Si036532m.g	1159	9	55	0.711053	3.27881	-2.20514	down	8.5602e-07	5.60807e-06
Si026021m.g	2476	120	733	4.43786	20.4546	-2.20449	down	2.22086e-74	1.82707e-72
Si017453m.g	1741	11	67	0.578545	2.65897	-2.20036	down	5.27804e-08	4.0798e-07
Si036962m.g	927	12	73	1.18534	5.44101	-2.19857	down	1.31828e-08	1.09356e-07
Si022956m.g	1257	26	157	1.89401	8.62981	-2.18789	down	5.93218e-17	9.74912e-16
Si000320m.g	2619	10	60	0.349629	1.5829	-2.17867	down	3.21728e-07	2.2471e-06
Si013330m.g	2184	12	72	0.50312	2.2778	-2.17867	down	1.99707e-08	1.62712e-07
Si019627m.g	780	7	42	0.821763	3.72041	-2.17867	down	2.15932e-05	0.00011519
Si035355m.g	1954	43	255	2.01506	9.0168	-2.1618	down	2.7395e-26	7.1337e-25
Si007018m.g	1468	249	1474	15.5316	69.3758	-2.15923	down	4.12618e-144	7.52124e-142
Si003193m.g	793	207	1225	23.9023	106.733	-2.15879	down	4.81546e-120	7.03133e-118
Si022512m.g	1243	10	59	0.736668	3.27957	-2.15442	down	4.86996e-07	3.29896e-06
Si025890m.g	3033	13	76	0.392477	1.73132	-2.14119	down	1.14068e-08	9.5361e-08
Si021747m.g	1912	26	152	1.24517	5.49278	-2.14119	down	4.60352e-16	7.12077e-15
Si024301m.g	1944	18	105	0.847851	3.7319	-2.13803	down	1.7469e-11	1.90906e-10
Si039127m.g	1194	6	35	0.46014	2.02535	-2.13803	down	0.000135403	0.000620076
Si001007m.g	1814	47	274	2.37249	10.4364	-2.13715	down	9.19422e-28	2.54888e-26
Si007949m.g	1389	35	202	2.30733	10.0481	-2.12263	down	1.10333e-20	2.22976e-19
Si026212m.g	2133	42	241	1.80302	7.80662	-2.11428	down	2.74238e-24	6.565e-23
Si012137m.g	1539	6	34	0.35699	1.52643	-2.09621	down	0.000205016	0.00090384
Si016248m.g	2790	9	51	0.29538	1.263	-2.09621	down	4.48332e-06	2.65863e-05
Si008780m.g	2598	6	34	0.211473	0.904225	-2.09621	down	0.000205016	0.000903983
Si008816m.g	2022	6	34	0.271715	1.16181	-2.09621	down	0.000205016	0.000903697
Si008160m.g	312	20	112	5.86974	24.8028	-2.07913	down	8.53076e-12	9.6127e-11
Si001162m.g	1932	52	291	2.46456	10.4069	-2.07814	down	1.96215e-28	5.60105e-27
Si009413m.g	2600	17	95	0.598713	2.52457	-2.0761	down	3.50062e-10	3.42557e-09
Si026762m.g	1342	61	340	4.16218	17.505	-2.07236	down	7.39564e-33	2.48802e-31
Si022395m.g	1298	7	39	0.493818	2.076	-2.07175	down	7.4752e-05	0.000360498
Si010109m.g	1602	56	312	3.20087	13.4564	-2.07175	down	2.88938e-30	8.93369e-29
Si036533m.g	1440	14	78	0.890243	3.74256	-2.07175	down	1.45828e-08	1.20326e-07
Si018898m.g	833	20	111	2.19851	9.20693	-2.06619	down	1.27496e-11	1.41212e-10
Si023761m.g	783	2132	11790	249.327	1040.37	-2.06099	down	0	0
Si006756m.g	1889	8	44	0.387794	1.60938	-2.05314	down	2.74186e-05	0.000143628
Si029824m.g	1845	33	181	1.6378	6.77827	-2.04916	down	6.20772e-18	1.08272e-16
Si005115m.g	267	11	60	3.77246	15.5266	-2.04117	down	9.29706e-07	6.068e-06
Si029697m.g	1806	27	147	1.36896	5.62388	-2.03849	down	9.8433e-15	1.38857e-13
Si029953m.g	1485	12	65	0.739942	3.02429	-2.03111	down	3.46716e-07	2.41136e-06
Si013668m.g	1697	17	92	0.917298	3.74578	-2.02981	down	1.16451e-09	1.07469e-08
Si023196m.g	942	66	356	6.41558	26.1117	-2.02505	down	2.20544e-33	7.52846e-32
Si034488m.g	2097	28	151	1.22265	4.97525	-2.02476	down	5.57376e-15	8.02098e-14
Si017397m.g	1430	16	86	1.02454	4.15527	-2.01997	down	4.60126e-09	4.00139e-08
Si010575m.g	1206	8	43	0.607415	2.46353	-2.01997	down	4.10924e-05	0.000208141
Si018889m.g	1095	11	59	0.91986	3.72284	-2.01692	down	1.38846e-06	8.84284e-06
Si003457m.g	584	9	48	1.41115	5.67891	-2.00874	down	1.51101e-05	8.25959e-05
Si028949m.g	2727	84	447	2.82057	11.3255	-2.00552	down	5.02998e-41	2.09063e-39
Si030549m.g	1146	7	37	0.559315	2.23076	-1.9958	down	0.000168294	0.000754467
Si036864m.g	1129	7	37	0.567737	2.26435	-1.9958	down	0.000168294	0.000754346
Si029664m.g	1592	7	37	0.402623	1.60581	-1.9958	down	0.000168294	0.000754225
Si025003m.g	513	104	546	18.5635	73.538	-1.98602	down	3.74546e-49	1.90964e-47
Si007757m.g	681	32	168	4.30275	17.0451	-1.98602	down	3.81888e-16	5.95664e-15
Si027588m.g	1785	85	446	4.36038	17.2637	-1.98522	down	2.00972e-40	8.25465e-39
Si000439m.g	2757	208	1089	6.90828	27.2915	-1.98206	down	4.12484e-96	4.56499e-94
Si010006m.g	1428	41	214	2.62905	10.3543	-1.97762	down	4.43026e-20	8.63421e-19
Si011115m.g	919	75	390	7.4729	29.3215	-1.97222	down	2.95156e-35	1.05669e-33
Si032735m.g	1155	10	52	0.792795	3.1107	-1.97222	down	8.30614e-06	4.73335e-05
Si010438m.g	1411	11	57	0.713853	2.79116	-1.96716	down	3.0746e-06	1.86732e-05
Si022483m.g	1197	12	62	0.917974	3.57877	-1.96294	down	1.14188e-06	7.35978e-06
Si010500m.g	1212	12	62	0.906613	3.53448	-1.96294	down	1.14188e-06	7.35808e-06
Si013953m.g	1375	13	67	0.865733	3.36673	-1.95936	down	4.25286e-07	2.9142e-06
Si013616m.g	2029	26	133	1.17337	4.52904	-1.94855	down	8.87716e-13	1.09016e-11
Si038317m.g	622	18	92	2.64987	10.2196	-1.94734	down	3.14452e-09	2.777e-08
Si005370m.g	545	20	102	3.36029	12.9312	-1.9442	down	4.46392e-10	4.31224e-09
Si021011m.g	3869	46	234	1.08869	4.17882	-1.94051	down	2.5024e-21	5.23159e-20
Si009324m.g	3015	467	2370	14.1832	54.3122	-1.9371	down	6.11904e-201	1.65683e-198
Si027959m.g	2109	48	243	2.08405	7.96098	-1.93356	down	5.37164e-22	1.16765e-20
Si003105m.g	1061	20	101	1.72607	6.57722	-1.92999	down	6.5794e-10	6.24976e-09
Si019097m.g	621	20	101	2.94905	11.2374	-1.92999	down	6.5794e-10	6.25189e-09
Si036092m.g	1928	103	517	4.89185	18.5276	-1.92123	down	1.01233e-44	4.67431e-43
Si014394m.g	806	11	55	1.24969	4.71481	-1.91563	down	6.74014e-06	3.89991e-05
Si017336m.g	1257	8	40	0.582771	2.19868	-1.91563	down	0.000135685	0.00062096
Si007465m.g	963	26	130	2.47224	9.32725	-1.91563	down	2.8274e-12	3.32294e-11
Si014138m.g	1471	14	70	0.871482	3.28793	-1.91563	down	3.46376e-07	2.4096e-06
Si020982m.g	4293	8	40	0.170637	0.643777	-1.91563	down	0.000135685	0.000621062
Si010477m.g	1354	8	40	0.541021	2.04116	-1.91563	down	0.000135685	0.000621164
Si000348m.g	2919	62	308	1.94492	7.29043	-1.9063	down	5.25322e-27	1.41008e-25
Si026034m.g	2312	191	941	7.56465	28.1215	-1.89433	down	1.38951e-78	1.23809e-76
Si000074m.g	3961	68	335	1.57198	5.84355	-1.89426	down	5.20012e-29	1.52338e-27
Si028145m.g	954	40	197	3.83932	14.2677	-1.89383	down	1.17964e-17	2.02331e-16
Si007180m.g	1100	60	295	4.99461	18.5296	-1.89139	down	1.1196e-25	2.84635e-24
Si030079m.g	1586	56	275	3.23317	11.9803	-1.88964	down	5.21144e-24	1.22136e-22
Si018765m.g	559	11	54	1.80187	6.6745	-1.88916	down	9.93996e-06	5.60145e-05
Si026301m.g	1695	11	54	0.594246	2.20121	-1.88916	down	9.93996e-06	5.60031e-05
Si018035m.g	1388	96	470	6.33323	23.3962	-1.88526	down	7.80456e-40	3.14086e-38
Si016382m.g	2472	27	132	1.00013	3.68945	-1.88321	down	3.37624e-12	3.93975e-11
Si016936m.g	1548	21	102	1.2422	4.55267	-1.87381	down	1.15259e-09	1.06439e-08
Si017287m.g	1314	20	97	1.39373	5.1005	-1.87169	down	3.05724e-09	2.70506e-08
Si018822m.g	732	19	92	2.37676	8.68387	-1.86934	down	8.11914e-09	6.88251e-08
Si021769m.g	1810	19	92	0.96121	3.51193	-1.86934	down	8.11914e-09	6.88042e-08
Si036480m.g	1264	129	624	9.34514	34.1094	-1.86788	down	9.8104e-52	5.27172e-50
Si037641m.g	851	73	353	7.85482	28.6604	-1.86741	down	6.06038e-30	1.85327e-28
Si025545m.g	584	24	116	3.76306	13.724	-1.86673	down	9.08738e-11	9.34506e-10
Si010049m.g	1505	40	193	2.4337	8.86048	-1.86424	down	5.36648e-17	8.86121e-16
Si011734m.g	1683	11	53	0.598483	2.17585	-1.8622	down	1.46185e-05	8.02394e-05
Si038269m.g	2080	26	125	1.1446	4.15225	-1.85905	down	1.90236e-11	2.06842e-10
Si026032m.g	2136	15	72	0.643033	2.32899	-1.85674	down	4.09952e-07	2.81813e-06
Si035590m.g	1656	15	72	0.829419	3.00406	-1.85674	down	4.09952e-07	2.81744e-06
Si021923m.g	1544	10	48	0.593056	2.14798	-1.85674	down	3.96316e-05	0.000201364
Si017542m.g	1562	52	249	3.04835	11.0143	-1.85327	down	2.33596e-21	4.89831e-20
Si001470m.g	1729	52	249	2.75392	9.95041	-1.85327	down	2.33596e-21	4.89463e-20
Si007481m.g	764	122	584	14.6221	52.8149	-1.85279	down	5.10956e-48	2.5492e-46
Si018139m.g	1243	9	43	0.663002	2.3902	-1.85005	down	0.000107942	0.000504087
Si030829m.g	1121	9	43	0.735157	2.65033	-1.85005	down	0.000107942	0.000504171
Si022639m.g	1189	9	43	0.693113	2.49875	-1.85005	down	0.000107942	0.000504256
Si026773m.g	1783	277	1321	14.2256	51.1904	-1.84738	down	4.76286e-106	5.90362e-104
Si034124m.g	2809	21	100	0.684559	2.45972	-1.84525	down	2.46078e-09	2.19612e-08
Si006281m.g	1915	12	57	0.573794	2.05657	-1.84163	down	7.93656e-06	4.53292e-05
Si020904m.g	2627	12	57	0.418277	1.49917	-1.84163	down	7.93656e-06	4.53385e-05
Si026027m.g	2175	15	71	0.631503	2.25546	-1.83656	down	5.99474e-07	4.01217e-06
Si031363m.g	613	41	194	6.12444	21.8664	-1.83607	down	9.1911e-17	1.49116e-15
Si021352m.g	2401	21	99	0.800885	2.84892	-1.83075	down	3.58696e-09	3.14878e-08
Si007988m.g	1251	10	47	0.731957	2.59584	-1.82637	down	5.81344e-05	0.000286299
Si035278m.g	2005	10	47	0.456698	1.61965	-1.82637	down	5.81344e-05	0.000286248
Si013601m.g	1737	13	61	0.685309	2.42642	-1.824	down	4.31052e-06	2.56434e-05
Si030109m.g	1648	32	150	1.77802	6.28884	-1.82253	down	3.72668e-13	4.705e-12
Si023608m.g	764	89	417	10.6669	37.712	-1.82188	down	5.30344e-34	1.84423e-32
Si034090m.g	3120	54	253	1.58483	5.60277	-1.82181	down	3.21216e-21	6.68537e-20
Si013870m.g	1373	19	89	1.26714	4.47874	-1.82151	down	2.52548e-08	2.02744e-07
Si039520m.g	1065	19	89	1.63361	5.774	-1.82151	down	2.52548e-08	2.02802e-07
Si002546m.g	1225	22	103	1.64448	5.80949	-1.82078	down	1.97097e-09	1.77718e-08
Si029320m.g	1891	15	70	0.726345	2.55766	-1.8161	down	8.74668e-07	5.72755e-06
Si000374m.g	2625	33	154	1.15114	4.05348	-1.8161	down	2.05884e-13	2.66198e-12
Si035909m.g	1814	56	260	2.82679	9.90314	-1.80872	down	1.43296e-21	3.04602e-20
Si027448m.g	1302	11	51	0.773615	2.70642	-1.8067	down	3.13472e-05	0.000162318
Si027585m.g	201	33	153	15.0335	52.5935	-1.8067	down	2.98548e-13	3.80366e-12
Si026129m.g	2444	41	190	1.53612	5.37142	-1.80601	down	4.06966e-16	6.33364e-15
Si026264m.g	1786	16	74	0.820317	2.86277	-1.80316	down	4.76634e-07	3.23348e-06
Si014780m.g	581	34	157	5.35853	18.6707	-1.80086	down	1.64766e-13	2.14828e-12
Si029064m.g	2283	26	120	1.04282	3.63172	-1.80016	down	1.23909e-10	1.26166e-09
Si001563m.g	1440	10	46	0.635888	2.20715	-1.79534	down	8.50016e-05	0.000405094
Si021919m.g	1825	17	78	0.852961	2.95303	-1.79165	down	2.59814e-07	1.83535e-06
Si035744m.g	1355	29	133	1.95976	6.78186	-1.79101	down	1.42391e-11	1.57024e-10
Si036080m.g	1394	12	55	0.788246	2.72607	-1.7901	down	1.69226e-05	9.17664e-05
Si014180m.g	1071	12	55	1.02597	3.54821	-1.7901	down	1.69226e-05	9.17842e-05
Si003564m.g	641	1890	8643	269.99	931.629	-1.78685	down	0	0
Si035819m.g	1753	185	846	9.66347	33.3446	-1.78684	down	1.33056e-65	9.53936e-64
Si000689m.g	2217	62	282	2.56076	8.78861	-1.77906	down	8.66666e-23	1.93518e-21
Si024017m.g	292	15	68	4.70383	16.0902	-1.77428	down	1.84929e-06	1.15483e-05
Si007406m.g	743	33	149	4.06694	13.8559	-1.76848	down	1.30538e-12	1.58355e-11
Si026150m.g	2083	115	519	5.05536	17.2153	-1.76781	down	2.57928e-40	1.05474e-38
Si034808m.g	1912	83	374	3.97497	13.5151	-1.76556	down	1.92909e-29	5.76022e-28
Si009224m.g	3572	14	63	0.358889	1.21861	-1.76363	down	4.94786e-06	2.90997e-05
Si035280m.g	1847	14	63	0.694072	2.35673	-1.76363	down	4.94786e-06	2.90936e-05
Si011193m.g	789	18	81	2.089	7.09324	-1.76363	down	2.05186e-07	1.4688e-06
Si006920m.g	1475	10	45	0.620799	2.10793	-1.76363	down	0.000123871	0.000570828
Si022930m.g	828	21	94	2.32237	7.84394	-1.75598	down	2.30178e-08	1.85855e-07
Si016861m.g	2254	120	536	4.87495	16.4304	-1.75291	down	4.02282e-41	1.67953e-39
Si014472m.g	885	13	58	1.34506	4.52816	-1.75125	down	1.32682e-05	7.3231e-05
Si022562m.g	1344	38	169	2.58897	8.68809	-1.74666	down	6.58448e-14	8.84986e-13
Si017007m.g	2012	26	115	1.18328	3.94918	-1.73876	down	7.79436e-10	7.35126e-09
Si029897m.g	1848	12	53	0.594597	1.98158	-1.73666	down	3.56722e-05	0.000182778
Si021231m.g	2853	82	362	2.63181	8.76685	-1.736	down	6.29628e-28	1.75597e-26
Si030001m.g	1791	25	110	1.27817	4.24359	-1.73121	down	2.0503e-09	1.84573e-08
Si016883m.g	1796	18	79	0.917718	3.03919	-1.72756	down	4.27744e-07	2.92817e-06
Si018230m.g	897	13	57	1.32707	4.39055	-1.72616	down	1.91953e-05	0.000103208
Si003062m.g	964	58	254	5.50927	18.2051	-1.72441	down	7.20976e-20	1.38863e-18
Si029323m.g	2203	11	48	0.457216	1.50544	-1.71924	down	9.61944e-05	0.000453323
Si002170m.g	1206	117	510	8.88345	29.2186	-1.7177	down	3.61846e-38	1.39386e-36
Si009873m.g	2024	86	374	3.89073	12.7673	-1.71434	down	2.46868e-28	6.97558e-27
Si009869m.g	1806	65	282	3.29563	10.7887	-1.71089	down	1.12069e-21	2.39317e-20
Si037791m.g	683	12	52	1.60881	5.26041	-1.70918	down	5.15584e-05	0.000256633
Si000994m.g	1793	45	195	2.29813	7.51434	-1.70918	down	2.06484e-15	3.04851e-14
Si038583m.g	1698	21	91	1.13246	3.70289	-1.70918	down	6.87434e-08	5.23106e-07
Si012785m.g	2037	18	78	0.809142	2.6457	-1.70918	down	6.15632e-07	4.11242e-06
Si009039m.g	722	18	78	2.28286	7.46439	-1.70918	down	6.15632e-07	4.11341e-06
Si009942m.g	1837	39	168	1.94401	6.31883	-1.70062	down	2.19452e-13	2.82954e-12
Si002254m.g	1249	21	90	1.53957	4.97871	-1.69324	down	9.86266e-08	7.3408e-07
Si000268m.g	2866	11	47	0.351447	1.13307	-1.68886	down	0.000138875	0.000634306
Si038221m.g	1143	34	145	2.7238	8.76513	-1.68615	down	1.29179e-11	1.4302e-10
Si010812m.g	1167	23	98	1.80468	5.80219	-1.68485	down	2.91946e-08	2.32498e-07
Si030640m.g	1012	12	51	1.08579	3.48198	-1.68117	down	7.42858e-05	0.000358559
Si007458m.g	796	25	106	2.87588	9.20088	-1.67777	down	8.6626e-09	7.31651e-08
Si029582m.g	1852	17	72	0.840526	2.68614	-1.67617	down	2.34162e-06	1.44258e-05
Si005636m.g	532	36	152	6.19632	19.741	-1.67171	down	5.5286e-12	6.32952e-11
Si029028m.g	2559	55	232	1.96805	6.26404	-1.67033	down	1.51758e-17	2.59019e-16
Si020298m.g	590	19	80	2.9488	9.3686	-1.66771	down	6.86128e-07	4.55714e-06
Si002168m.g	1293	38	160	2.69109	8.54984	-1.66771	down	1.65945e-12	1.99056e-11
Si013156m.g	3421	19	80	0.508562	1.61575	-1.66771	down	6.86128e-07	4.55822e-06
Si010314m.g	1749	43	181	2.25124	7.15032	-1.66729	down	5.77984e-14	7.806e-13
Si030661m.g	1235	15	63	1.11216	3.5246	-1.6641	down	1.15158e-05	6.40788e-05
Si016633m.g	1962	15	63	0.70006	2.2186	-1.6641	down	1.15158e-05	6.4066e-05
Si017630m.g	3180	21	88	0.604694	1.91202	-1.66082	down	2.01832e-07	1.44664e-06
Si022691m.g	1175	21	88	1.63653	5.17466	-1.66082	down	2.01832e-07	1.44702e-06
Si003109m.g	1010	1875	7857	169.99	537.492	-1.66079	down	0	0
Si016997m.g	1507	11	46	0.668379	2.10902	-1.65784	down	0.000199798	0.000883207
Si001443m.g	1876	87	363	4.24648	13.3694	-1.65459	down	2.72856e-26	7.11185e-25
Si022026m.g	2046	18	75	0.805583	2.53275	-1.6526	down	1.81117e-06	1.13433e-05
Si017164m.g	1809	67	279	3.3914	10.6562	-1.65174	down	1.66113e-20	3.3162e-19
Si034239m.g	2796	38	158	1.24448	3.90442	-1.64956	down	3.358e-12	3.92174e-11
Si003561m.g	709	19	79	2.45386	7.6987	-1.64956	down	9.80078e-07	6.37439e-06
Si026462m.g	1717	13	54	0.693292	2.173	-1.64815	down	5.7112e-05	0.000281711
Si024947m.g	1542	33	137	1.95962	6.13865	-1.64734	down	9.73086e-11	9.98837e-10
Si022696m.g	1495	20	83	1.22499	3.83596	-1.64682	down	5.30906e-07	3.58076e-06
Si029541m.g	1698	108	448	5.82411	18.2296	-1.64617	down	7.22962e-32	2.35545e-30
Si001968m.g	1436	226	937	14.4111	45.0839	-1.64543	down	7.93364e-65	5.58741e-63
Si034723m.g	1863	21	87	1.03217	3.22658	-1.64433	down	2.87868e-07	2.02124e-06
Si030414m.g	1415	14	58	0.905972	2.8321	-1.64433	down	3.06416e-05	0.000158989
Si006605m.g	1596	43	178	2.46705	7.70591	-1.64318	down	1.65908e-13	2.16216e-12
Si016943m.g	2162	53	218	2.24473	6.96687	-1.63397	down	4.11076e-16	6.39047e-15
Si040276m.g	903	27	111	2.73791	8.49321	-1.63323	down	7.43584e-09	6.33216e-08
Si004458m.g	1857	82	337	4.04339	12.5388	-1.63276	down	4.33066e-24	1.02008e-22
Si017915m.g	1333	266	1092	18.2724	56.6017	-1.63118	down	2.30164e-74	1.88795e-72
Si018669m.g	1226	29	119	2.16596	6.70646	-1.63054	down	2.20904e-09	1.98224e-08
Si001698m.g	1292	20	82	1.41746	4.38519	-1.62933	down	7.56146e-07	4.99956e-06
Si022052m.g	1695	20	82	1.08045	3.34257	-1.62933	down	7.56146e-07	4.99838e-06
Si035862m.g	1774	234	958	12.0783	37.312	-1.62722	down	3.10976e-65	2.20682e-63
Si002184m.g	1574	32	131	1.86161	5.75047	-1.62713	down	3.58994e-10	3.50682e-09
Si017055m.g	1483	12	49	0.74094	2.28292	-1.62345	down	0.000152705	0.000690688
Si016203m.g	3018	12	49	0.364087	1.12179	-1.62345	down	0.000152705	0.000690576
Si037849m.g	721	243	992	30.8613	95.0633	-1.62309	down	2.99024e-67	2.20621e-65
Si016236m.g	3274	363	1481	10.1525	31.2545	-1.62224	down	1.87146e-99	2.15674e-97
Si027657m.g	2139	248	1009	10.6166	32.5925	-1.61822	down	4.3317e-68	3.24749e-66
Si010035m.g	1441	15	61	0.95317	2.92484	-1.61755	down	2.34948e-05	0.000124524
Si022724m.g	1539	17	69	1.01147	3.09776	-1.61477	down	6.8115e-06	3.93875e-05
Si035220m.g	1800	17	69	0.864808	2.64858	-1.61477	down	6.8115e-06	3.93793e-05
Si034926m.g	1878	17	69	0.828889	2.53858	-1.61477	down	6.8115e-06	3.93957e-05
Si036295m.g	1433	17	69	1.08629	3.3269	-1.61477	down	6.8115e-06	3.93712e-05
Si013994m.g	1568	18	73	1.05116	3.21672	-1.61361	down	3.67588e-06	2.20134e-05
Si034804m.g	2125	19	77	0.818725	2.50362	-1.61257	down	1.98632e-06	1.23487e-05
Si009650m.g	2186	19	77	0.795878	2.43376	-1.61257	down	1.98632e-06	1.23515e-05
Si006672m.g	1137	40	162	3.22139	9.84444	-1.61163	down	4.06068e-12	4.70496e-11
Si005170m.g	2886	320	1296	10.1531	31.0274	-1.61163	down	1.83488e-86	1.78303e-84
Si000838m.g	1779	23	93	1.18385	3.61197	-1.6093	down	1.71194e-07	1.23722e-06
Si021521m.g	2573	416	1682	14.8046	45.1672	-1.60923	down	1.93004e-111	2.4805e-109
Si009343m.g	3073	50	202	1.48988	4.54177	-1.60806	down	9.93438e-15	1.40071e-13
Si009256m.g	3176	58	234	1.67221	5.09064	-1.60609	down	8.2024e-17	1.33464e-15
Si030327m.g	2360	38	153	1.4744	4.47936	-1.60317	down	1.91608e-11	2.08091e-10
Si014648m.g	763	47	189	5.64049	17.1149	-1.60136	down	8.49682e-14	1.1349e-12
Si001496m.g	1621	60	241	3.38931	10.2724	-1.59971	down	3.49102e-17	5.83699e-16
Si001911m.g	1435	420	1684	26.8004	81.0824	-1.59714	down	2.137e-110	2.72141e-108
Si018171m.g	990	12	48	1.10991	3.34998	-1.59371	down	0.00021782	0.000954104
Si018413m.g	1064	46	184	3.95876	11.9485	-1.59371	down	2.18562e-13	2.81937e-12
Si033521m.g	548	13	52	2.17223	6.55631	-1.59371	down	0.000116325	0.000539171
Si001647m.g	1606	33	132	1.88153	5.67891	-1.59371	down	5.5506e-10	5.31049e-09
Si009448m.g	3052	17	68	0.510044	1.53943	-1.59371	down	9.67446e-06	5.46176e-05
Si005903m.g	2669	22	88	0.754775	2.27809	-1.59371	down	4.47008e-07	3.04956e-06
Si007091m.g	891	23	92	2.36371	7.13422	-1.59371	down	2.42456e-07	1.7197e-06
Si031106m.g	954	92	368	8.83045	26.6524	-1.59371	down	2.4628e-25	6.15457e-24
Si026599m.g	1082	12	48	1.01554	3.06514	-1.59371	down	0.00021782	0.000953954
Si026764m.g	973	17	68	1.59985	4.82873	-1.59371	down	9.67446e-06	5.46066e-05
Si038113m.g	618	26	104	3.85237	11.6274	-1.59371	down	3.8878e-08	3.056e-07
Si009293m.g	3020	62	247	1.87987	5.65102	-1.58788	down	2.09012e-17	3.53495e-16
Si003468m.g	615	1809	7194	269.344	808.224	-1.58531	down	0	0
Si028777m.g	3344	76	302	2.08109	6.2399	-1.58418	down	6.80802e-21	1.39098e-19
Si001188m.g	1960	124	492	5.79307	17.3439	-1.58202	down	5.11246e-33	1.72617e-31
Si024444m.g	2973	26	103	0.800795	2.39375	-1.57977	down	5.49108e-08	4.23158e-07
Si014405m.g	1002	76	301	6.94527	20.7556	-1.5794	down	9.56502e-21	1.93865e-19
Si009211m.g	3734	24	95	0.588546	1.75787	-1.5786	down	1.85989e-07	1.3379e-06
Si002715m.g	1131	50	197	4.04809	12.0348	-1.5719	down	5.50382e-14	7.45126e-13
Si019178m.g	303	16	63	4.83527	14.366	-1.57099	down	2.5462e-05	0.000134135
Si009835m.g	1786	15	59	0.769047	2.28248	-1.56946	down	4.73898e-05	0.000237196
Si008030m.g	984	30	118	2.7917	8.28559	-1.56946	down	6.79804e-09	5.81745e-08
Si022572m.g	1382	30	118	1.98773	5.89944	-1.56946	down	6.79804e-09	5.81566e-08
Si008095m.g	1344	295	1159	20.0986	59.5828	-1.5678	down	1.39907e-74	1.16127e-72
Si006874m.g	1030	14	55	1.24461	3.68945	-1.56771	down	8.83784e-05	0.000419467
Si027926m.g	2352	28	110	1.09009	3.23141	-1.56771	down	2.29126e-08	1.85059e-07
Si035299m.g	1923	54	212	2.57133	7.61716	-1.56674	down	7.00528e-15	1.0019e-13
Si022323m.g	1340	13	51	0.888345	2.62967	-1.56569	down	0.000165196	0.000741413
Si017856m.g	1596	47	184	2.69655	7.96566	-1.56268	down	4.68804e-13	5.88146e-12
Si023108m.g	1221	35	137	2.6248	7.7525	-1.56246	down	4.62448e-10	4.46425e-09
Si030951m.g	1152	34	133	2.70252	7.97693	-1.56153	down	8.46814e-10	7.93309e-09
Si036519m.g	1405	33	129	2.1507	6.34381	-1.56054	down	1.55129e-09	1.41803e-08
Si011186m.g	1117	475	1851	38.9389	114.496	-1.55601	down	8.97282e-117	1.27675e-114
Si013512m.g	2050	259	1009	11.5688	34.0074	-1.55561	down	1.91059e-64	1.33545e-62
Si006239m.g	2069	582	2265	25.7576	75.6388	-1.55413	down	3.17718e-142	5.60812e-140
Si029545m.g	2136	36	140	1.54328	4.52859	-1.55306	down	3.54816e-10	3.46966e-09
Si005969m.g	2368	26	101	1.00539	2.94697	-1.55148	down	1.08943e-07	8.05488e-07
Si033745m.g	712	17	66	2.18631	6.40473	-1.55064	down	1.93618e-05	0.000103982
Si027118m.g	648	101	392	14.2722	41.7972	-1.5502	down	6.67324e-26	1.709e-24
Si001095m.g	1792	46	178	2.35051	6.86307	-1.54588	down	1.68125e-12	2.01584e-11
Si014158m.g	1133	14	54	1.13147	3.29307	-1.54124	down	0.000125012	0.000575515
Si012262m.g	1848	14	54	0.693696	2.01896	-1.54124	down	0.000125012	0.00057561
Si029531m.g	1839	27	104	1.34439	3.9074	-1.53926	down	8.32134e-08	6.27057e-07
Si030104m.g	1405	187	720	12.1873	35.4073	-1.53867	down	9.07816e-46	4.2912e-44
Si005897m.g	2964	213	819	6.58028	19.0916	-1.53672	down	9.69368e-52	5.21905e-50
Si035241m.g	1815	77	296	3.8847	11.2681	-1.53637	down	1.09023e-19	2.07545e-18
Si030913m.g	1272	94	361	6.76681	19.6091	-1.53497	down	1.17515e-23	2.71982e-22
Si035097m.g	1845	24	92	1.19113	3.44531	-1.53231	down	5.18598e-07	3.50198e-06
Si032684m.g	1167	18	69	1.41236	4.08521	-1.53231	down	1.46982e-05	8.06288e-05
Si002910m.g	1089	98	375	8.24027	23.7925	-1.52974	down	2.11152e-24	5.07657e-23
Si009277m.g	2979	17	65	0.522542	1.50758	-1.52861	down	2.72786e-05	0.000142922
Si017840m.g	1390	17	65	1.11989	3.23099	-1.52861	down	2.72786e-05	0.000142949
Si000622m.g	2150	28	107	1.19251	3.4386	-1.52782	down	6.34882e-08	4.85767e-07
Si007082m.g	1147	27	103	2.15548	6.20455	-1.52532	down	1.16667e-07	8.59411e-07
Si034028m.g	3183	32	122	0.920569	2.64826	-1.52444	down	7.83998e-09	6.65801e-08
Si030086m.g	1431	194	739	12.4138	35.6814	-1.52322	down	2.8261e-46	1.35425e-44
Si006976m.g	1037	95	361	8.38857	24.0528	-1.51971	down	2.44454e-23	5.5836e-22
Si014139m.g	1234	24	91	1.7809	5.09522	-1.51654	down	7.26966e-07	4.81576e-06
Si017429m.g	1546	23	87	1.36226	3.88818	-1.51309	down	1.33983e-06	8.55655e-06
Si010540m.g	1433	68	257	4.34516	12.3915	-1.51187	down	6.37146e-17	1.04403e-15
Si023606m.g	691	216	815	28.6232	81.4922	-1.50948	down	3.22646e-50	1.69459e-48
Si035075m.g	1659	22	83	1.21428	3.45675	-1.50931	down	2.47158e-06	1.51761e-05
Si000044m.g	4613	134	505	2.6599	7.56388	-1.50776	down	1.10038e-31	3.56843e-30
Si035750m.g	2206	121	456	5.02254	14.2822	-1.50773	down	9.21364e-29	2.66832e-27
Si034320m.g	2638	30	113	1.04133	2.95965	-1.50699	down	3.68462e-08	2.9012e-07
Si031105m.g	789	25	94	2.90139	8.23166	-1.50444	down	5.52294e-07	3.71423e-06
Si001945m.g	1528	16	60	0.958826	2.71309	-1.5006	down	7.1245e-05	0.000345137
Si007785m.g	802	81	303	9.24813	26.1039	-1.49703	down	1.97225e-19	3.69403e-18
Si013787m.g	1591	23	86	1.32373	3.73478	-1.49641	down	1.87392e-06	1.16917e-05
Si006803m.g	1219	57	213	4.28168	12.0729	-1.49553	down	4.57238e-14	6.21438e-13
Si013955m.g	1266	53	198	3.83341	10.8061	-1.49514	down	3.6083e-13	4.55967e-12
Si017089m.g	1761	119	444	6.18772	17.4205	-1.4933	down	1.1202e-27	3.09013e-26
Si025188m.g	285	48	179	15.422	43.3955	-1.49256	down	5.20248e-12	5.96841e-11
Si009626m.g	2105	29	108	1.26151	3.54494	-1.49061	down	9.43036e-08	7.0567e-07
Si015310m.g	2337	18	67	0.705273	1.98086	-1.48987	down	2.89302e-05	0.000150895
Si017945m.g	1816	1696	6311	85.5171	240.115	-1.48944	down	0	0
Si024860m.g	1668	25	93	1.37242	3.85233	-1.48901	down	7.71112e-07	5.09248e-06
Si010342m.g	1414	25	93	1.61895	4.54433	-1.48901	down	7.71112e-07	5.09369e-06
Si006665m.g	1654	132	491	7.30771	20.5108	-1.48889	down	2.56634e-30	7.97023e-29
Si021843m.g	2280	296	1101	11.8878	33.3648	-1.48885	down	6.17988e-66	4.45351e-64
Si021120m.g	2983	32	119	0.98229	2.75632	-1.48852	down	2.13118e-08	1.7278e-07
Si008506m.g	1749	128	476	6.70137	18.8042	-1.48852	down	1.98459e-29	5.91328e-28
Si017971m.g	1294	89	330	6.29795	17.6204	-1.4843	down	8.6571e-21	1.76103e-19
Si013194m.g	3199	177	656	5.06643	14.1686	-1.48365	down	9.04422e-40	3.62927e-38
Si036499m.g	1375	68	252	4.52845	12.6629	-1.48352	down	3.29598e-16	5.16413e-15
Si022595m.g	1613	27	100	1.53275	4.28353	-1.48268	down	3.17916e-07	2.22103e-06
Si035811m.g	1773	47	174	2.42735	6.78074	-1.48206	down	1.31675e-11	1.45668e-10
Si000792m.g	2086	70	259	3.07275	8.57871	-1.48123	down	1.38609e-16	2.22548e-15
Si000809m.g	1833	123	455	6.14449	17.1508	-1.48091	down	5.32516e-28	1.4926e-26
Si023286m.g	1068	73	270	6.25885	17.4674	-1.4807	down	3.21286e-17	5.37836e-16
Si027252m.g	639	63	233	9.02782	25.1937	-1.48061	down	4.69884e-15	6.79699e-14
Si002735m.g	1034	36	133	3.18805	8.88726	-1.47906	down	3.67536e-09	3.22334e-08
Si032387m.g	1704	62	229	3.3317	9.28544	-1.47871	down	8.53682e-15	1.20977e-13
Si023745m.g	659	83	306	11.5328	32.0828	-1.47605	down	3.0693e-19	5.70285e-18
Si017975m.g	1453	389	1434	24.5147	68.1899	-1.47591	down	2.80698e-84	2.66272e-82
Si000314m.g	2688	35	129	1.19229	3.31587	-1.47565	down	6.7204e-09	5.75454e-08
Si016230m.g	3167	53	195	1.5324	4.25425	-1.47312	down	9.64338e-13	1.18269e-11
Si029145m.g	2235	40	147	1.6388	4.5444	-1.47145	down	6.3624e-10	6.05601e-09
Si013496m.g	1926	64	235	3.04275	8.4304	-1.47022	down	4.96316e-15	7.16447e-14
Si025844m.g	3369	24	88	0.652309	1.80476	-1.46818	down	1.97711e-06	1.22997e-05
Si039624m.g	945	18	66	1.74415	4.82557	-1.46818	down	4.04186e-05	0.000205064
Si029221m.g	2175	18	66	0.757803	2.09663	-1.46818	down	4.04186e-05	0.000205138
Si009397m.g	2411	18	66	0.683626	1.8914	-1.46818	down	4.04186e-05	0.000205101
Si024807m.g	1347	15	55	1.01969	2.82119	-1.46818	down	0.000185815	0.00082677
Si029709m.g	1649	67	245	3.72047	10.2655	-1.46426	down	1.58782e-15	2.35546e-14
Si026119m.g	1902	58	212	2.79229	7.70126	-1.46365	down	1.2881e-13	1.69692e-12
Si009848m.g	2182	220	804	9.23233	25.4588	-1.4634	down	1.95335e-47	9.64195e-46
Si016059m.g	8308	2136	7806	23.5422	64.9185	-1.46338	down	0	0
Si006960m.g	1540	52	190	3.0919	8.52451	-1.46312	down	2.42896e-12	2.87649e-11
Si025856m.g	3654	52	190	1.3031	3.59271	-1.46312	down	2.42896e-12	2.87527e-11
Si018214m.g	1293	23	84	1.62882	4.48867	-1.46246	down	3.6411e-06	2.18239e-05
Si034604m.g	2256	1169	4264	47.4481	130.591	-1.46064	down	3.89862e-243	1.23555e-240
Si032749m.g	585	148	539	23.1659	63.6604	-1.45839	down	3.49934e-32	1.15222e-30
Si000505m.g	2424	381	1386	14.3925	39.5064	-1.45677	down	5.34806e-80	4.95522e-78
Si006236m.g	2533	99	360	3.57885	9.81983	-1.4562	down	5.8215e-22	1.26347e-20
Si004353m.g	1662	19	69	1.0468	2.8685	-1.4543	down	3.04072e-05	0.00015789
Si017577m.g	1217	16	58	1.20385	3.29287	-1.45169	down	0.000139326	0.000636056
Si035161m.g	1944	85	308	4.00374	10.9469	-1.4511	down	6.50234e-19	1.19305e-17
Si016929m.g	2076	100	362	4.41078	12.0481	-1.4497	down	6.11856e-22	1.32382e-20
Si007086m.g	1191	121	438	9.30287	25.4097	-1.44963	down	3.1739e-26	8.22648e-25
Si035382m.g	2070	123	445	5.44099	14.8534	-1.44885	down	1.3396e-26	3.54797e-25
Si037401m.g	846	47	170	5.0871	13.884	-1.44851	down	4.84218e-11	5.07873e-10
Si034680m.g	2415	26	94	0.985824	2.68935	-1.44786	down	1.12789e-06	7.27303e-06
Si001855m.g	1436	18	65	1.14779	3.12749	-1.44615	down	5.63072e-05	0.000278086
Si000834m.g	1713	18	65	0.962184	2.62176	-1.44615	down	5.63072e-05	0.000278037
Si038166m.g	774	226	816	26.7369	72.8427	-1.44595	down	2.64828e-47	1.30031e-45
Si004710m.g	486	59	213	11.1163	30.2817	-1.44577	down	1.86964e-13	2.42523e-12
Si028131m.g	1521	23	83	1.38466	3.77038	-1.44518	down	5.05792e-06	2.97094e-05
Si001229m.g	1695	23	83	1.24251	3.38334	-1.44518	down	5.05792e-06	2.97157e-05
Si035129m.g	1714	33	119	1.76298	4.79703	-1.44413	down	4.319e-08	3.37591e-07
Si031242m.g	883	740	2665	76.7387	208.532	-1.44224	down	6.70784e-150	1.31743e-147
Si002888m.g	936	80	288	7.82631	21.2595	-1.4417	down	1.26445e-17	2.16478e-16
Si019820m.g	654	20	72	2.80024	7.60661	-1.4417	down	2.28616e-05	0.00012133
Si002796m.g	1202	20	72	1.52359	4.13871	-1.4417	down	2.28616e-05	0.000121353
Si000395m.g	2520	17	61	0.61772	1.6725	-1.43698	down	0.00010441	0.000488736
Si008342m.g	3339	98	351	2.68753	7.26319	-1.43432	down	5.21696e-21	1.07456e-19
Si001807m.g	1173	40	143	3.12252	8.42315	-1.43165	down	2.32926e-09	2.08542e-08
Si021377m.g	2383	228	815	8.76101	23.6304	-1.43147	down	1.4245e-46	6.9092e-45
Si018635m.g	840	136	486	14.8253	39.9755	-1.43106	down	2.06514e-28	5.88903e-27
Si011259m.g	1169	136	486	10.6529	28.7249	-1.43106	down	2.06514e-28	5.88301e-27
Si031943m.g	552	95	338	15.759	42.3072	-1.42473	down	4.22918e-20	8.25964e-19
Si033349m.g	864	55	195	5.82897	15.594	-1.41968	down	3.84634e-12	4.46217e-11
Si023519m.g	775	167	592	19.7314	52.7785	-1.41946	down	7.17522e-34	2.48275e-32
Si001241m.g	1903	70	248	3.36824	9.00429	-1.41862	down	4.77578e-15	6.90113e-14
Si035425m.g	1814	59	209	2.97823	7.9606	-1.41842	down	6.7193e-13	8.33606e-12
Si028947m.g	2681	89	315	3.03974	8.11802	-1.41718	down	1.07096e-18	1.94706e-17
Si007262m.g	674	17	60	2.30958	6.15075	-1.41313	down	0.00014493	0.000658729
Si007099m.g	1403	285	1005	18.6007	49.4931	-1.41187	down	6.53252e-56	3.8517e-54
Si037606m.g	1015	57	201	5.14224	13.6825	-1.41187	down	2.20784e-12	2.62242e-11
Si026089m.g	1983	42	148	1.93941	5.15674	-1.41084	down	1.83486e-09	1.66037e-08
Si006073m.g	2167	44	155	1.85925	4.94208	-1.4104	down	7.62686e-10	7.20059e-09
Si036042m.g	1532	44	155	2.62989	6.99052	-1.4104	down	7.62686e-10	7.19816e-09
Si024284m.g	1128	27	95	2.19178	5.81904	-1.40867	down	1.62457e-06	1.02552e-05
Si002268m.g	1926	216	757	10.2693	27.1567	-1.40297	down	3.80968e-42	1.63711e-40
Si002557m.g	1356	64	224	4.32179	11.4137	-1.40106	down	1.6774e-13	2.18501e-12
Si026302m.g	1656	22	77	1.21648	3.21268	-1.40106	down	1.7828e-05	9.63575e-05
Si009594m.g	1911	26	91	1.24582	3.29016	-1.40106	down	2.97768e-06	1.8136e-05
Si001548m.g	2070	106	370	4.68898	12.35	-1.39717	down	2.80558e-21	5.85227e-20
Si029247m.g	2292	194	677	7.75051	20.4085	-1.39681	down	1.25649e-37	4.76119e-36
Si013609m.g	2349	172	600	6.70484	17.6484	-1.39626	down	1.63578e-33	5.61827e-32
Si036041m.g	1431	123	429	7.87061	20.7135	-1.39603	down	2.11154e-24	5.07224e-23
Si030418m.g	1274	41	143	2.94685	7.75538	-1.39603	down	4.58336e-09	3.98831e-08
Si034826m.g	1955	33	115	1.54565	4.06432	-1.3948	down	1.56018e-07	1.13283e-06
Si000277m.g	2657	31	108	1.06835	2.80846	-1.3944	down	3.78288e-07	2.61399e-06
Si033218m.g	285	29	101	9.31743	24.4857	-1.39394	down	9.18964e-07	6.0007e-06
Si028820m.g	3440	50	174	1.33093	3.49484	-1.39279	down	1.036e-10	1.06146e-09
Si013465m.g	2445	57	198	2.13471	5.59529	-1.39017	down	5.68734e-12	6.50592e-11
Si031319m.g	726	19	66	2.3964	6.28122	-1.39017	down	8.09306e-05	0.000387082
Si024817m.g	3861	32	111	0.758915	1.98637	-1.38812	down	2.84644e-07	2.00061e-06
Si036273m.g	1499	102	353	6.23077	16.2708	-1.38481	down	4.03714e-20	7.89564e-19
Si036494m.g	1381	88	304	5.83488	15.2096	-1.3822	down	1.73658e-17	2.94774e-16
Si000510m.g	2690	66	228	2.24665	5.85624	-1.3822	down	1.79808e-13	2.33784e-12
Si018796m.g	510	53	183	9.51588	24.7923	-1.38149	down	4.46554e-11	4.70671e-10
Si034620m.g	2823	2507	8655	81.318	211.833	-1.38128	down	0	0
Si029641m.g	1685	27	93	1.46726	3.81346	-1.37798	down	3.0743e-06	1.86755e-05
Si031168m.g	637	18	62	2.58748	6.72495	-1.37798	down	0.000149523	0.000677727
Si013371m.g	2504	36	124	1.31647	3.42156	-1.37798	down	6.657e-08	5.07676e-07
Si006673m.g	1540	86	296	5.11353	13.2803	-1.3769	down	5.6397e-17	9.28486e-16
Si014858m.g	1491	207	712	12.7126	32.9943	-1.37595	down	1.20966e-38	4.71176e-37
Si036119m.g	1354	41	141	2.77273	7.1951	-1.37571	down	8.6035e-09	7.2732e-08
Si030309m.g	1293	21	72	1.48718	3.84743	-1.37131	down	4.51818e-05	0.000227327
Si026308m.g	1895	35	120	1.69123	4.37531	-1.37131	down	1.21143e-07	8.90736e-07
Si014692m.g	911	225	771	22.6156	58.4753	-1.37051	down	1.79804e-41	7.55202e-40
Si018276m.g	1778	952	3261	49.0285	126.723	-1.36999	down	1.36711e-169	3.02598e-167
Si034197m.g	3189	78	267	2.23967	5.78487	-1.369	down	2.47494e-15	3.63282e-14
Si003602m.g	706	96	328	12.4512	32.1001	-1.3663	down	1.87164e-18	3.35465e-17
Si004674m.g	2016	22	75	0.999253	2.57044	-1.36309	down	3.37596e-05	0.000173745
Si030467m.g	1425	257	876	16.5143	42.4743	-1.36287	down	1.63422e-46	7.91264e-45
Si009841m.g	1794	54	184	2.75622	7.0865	-1.36238	down	6.28226e-11	6.53754e-10
Si006781m.g	1485	69	235	4.25467	10.934	-1.3617	down	1.44386e-13	1.89407e-12
Si037403m.g	1131	59	200	4.77675	12.2181	-1.35492	down	1.12556e-11	1.25263e-10
Si013694m.g	1690	36	122	1.95056	4.98781	-1.35452	down	1.24453e-07	9.13869e-07
Si016022m.g	260	18	61	6.33931	16.2104	-1.35452	down	0.000205768	0.000906582
Si029784m.g	1822	502	1700	25.2289	64.467	-1.35348	down	1.00452e-87	9.89929e-86
Si028402m.g	639	44	149	6.30514	16.111	-1.35344	down	5.01526e-09	4.34246e-08
Si034267m.g	2496	47	159	1.72423	4.40138	-1.352	down	1.56994e-09	1.43225e-08
Si026102m.g	1917	21	71	1.00309	2.55902	-1.35114	down	6.20238e-05	0.00030347
Si009847m.g	2163	79	267	3.34437	8.52887	-1.35062	down	4.7119e-15	6.81235e-14
Si005160m.g	1995	66	223	3.02931	7.72322	-1.35021	down	8.45578e-13	1.03933e-11
Si030196m.g	1342	53	179	3.61632	9.21589	-1.3496	down	1.54616e-10	1.55896e-09
Si031102m.g	1028	110	371	9.79812	24.9355	-1.34762	down	2.76144e-20	5.45424e-19
Si013620m.g	1947	27	91	1.26982	3.22933	-1.34661	down	5.76672e-06	3.36742e-05
Si001569m.g	1652	73	246	4.04628	10.2887	-1.3464	down	6.38004e-14	8.5875e-13
Si005069m.g	954	183	615	17.5649	44.5414	-1.34245	down	1.97148e-32	6.54554e-31
Si029304m.g	1895	25	84	1.20802	3.06272	-1.34217	down	1.40884e-05	7.74821e-05
Si036102m.g	1479	25	84	1.5478	3.92417	-1.34217	down	1.40884e-05	7.74974e-05
Si030783m.g	1159	251	843	19.8305	50.2552	-1.34155	down	8.30174e-44	3.73431e-42
Si013337m.g	2183	31	104	1.30032	3.29167	-1.33995	down	1.32872e-06	8.49342e-06
Si016189m.g	3894	34	114	0.799514	2.02277	-1.33913	down	4.10736e-07	2.82213e-06
Si037764m.g	790	20	67	2.31817	5.85982	-1.33787	down	0.000114011	0.000529238
Si035632m.g	1657	154	515	8.51023	21.4744	-1.33535	down	3.29646e-27	8.9518e-26
Si017829m.g	1269	249	831	17.9672	45.2456	-1.33241	down	8.8704e-43	3.902e-41
Si005734m.g	3671	39	130	0.9728	2.44678	-1.33067	down	7.1784e-08	5.44758e-07
Si016318m.g	2798	27	90	0.883607	2.22245	-1.33067	down	7.87124e-06	4.4993e-05
Si029305m.g	2125	39	130	1.68054	4.22689	-1.33067	down	7.1784e-08	5.44609e-07
Si014434m.g	1030	54	180	4.80065	12.0746	-1.33067	down	2.14974e-10	2.14351e-09
Si034863m.g	2147	583	1940	24.8645	62.4319	-1.3282	down	4.387e-97	4.91362e-95
Si006350m.g	1497	65	216	3.97589	9.96939	-1.32623	down	3.80558e-12	4.41672e-11
Si040246m.g	1125	28	93	2.27902	5.71172	-1.32551	down	5.88446e-06	3.43258e-05
Si011231m.g	853	47	156	5.04536	12.6361	-1.32452	down	3.9438e-09	3.45117e-08
Si016914m.g	1791	138	458	7.05548	17.6688	-1.32439	down	4.38384e-24	1.03087e-22
Si012042m.g	1623	22	73	1.24122	3.10771	-1.3241	down	6.32418e-05	0.000308996
Si020683m.g	2470	38	126	1.40874	3.5246	-1.32306	down	1.29989e-07	9.51764e-07
Si029044m.g	2226	19	63	0.781577	1.95547	-1.32306	down	0.000209688	0.00092225
Si036552m.g	1351	57	189	3.86334	9.66592	-1.32306	down	9.1627e-11	9.41904e-10
Si010377m.g	1734	285	943	15.0501	37.575	-1.32	down	1.16787e-47	5.78523e-46
Si035143m.g	1846	146	483	7.2421	18.0781	-1.31976	down	3.44664e-25	8.56714e-24
Si034673m.g	2260	26	86	1.05344	2.62922	-1.31953	down	1.43555e-05	7.88423e-05
Si017580m.g	1555	52	172	3.06208	7.64249	-1.31953	down	6.98334e-10	6.6087e-09
Si000528m.g	2384	23	76	0.883415	2.20264	-1.31807	down	4.7121e-05	0.000235935
Si022164m.g	1683	40	132	2.1763	5.41909	-1.31617	down	7.31374e-08	5.54274e-07
Si026458m.g	1340	130	429	8.88345	22.1202	-1.31617	down	1.85805e-22	4.09961e-21
Si005735m.g	3470	20	66	0.527769	1.31417	-1.31617	down	0.000155847	0.000702622
Si011118m.g	905	437	1441	44.2157	110.015	-1.31507	down	1.62805e-71	1.28262e-69
Si008781m.g	1020	112	369	10.0545	24.9956	-1.31383	down	1.77178e-19	3.33647e-18
Si039824m.g	1371	327	1077	21.84	54.2769	-1.31336	down	8.69024e-54	4.93609e-52
Si016479m.g	2437	55	181	2.06657	5.13168	-1.31219	down	2.96838e-10	2.92527e-09
Si000607m.g	2434	141	464	5.30447	13.1715	-1.31214	down	4.64722e-24	1.09096e-22
Si034290m.g	2801	258	849	8.43431	20.9426	-1.3121	down	1.06773e-42	4.67472e-41
Si031299m.g	1092	31	102	2.59945	6.45378	-1.31194	down	2.46046e-06	1.51145e-05
Si002363m.g	1206	38	125	2.88522	7.16142	-1.31156	down	1.76387e-07	1.27277e-06
Si006181m.g	2050	178	585	7.95077	19.7169	-1.31027	down	7.26924e-30	2.21565e-28
Si009313m.g	2948	21	69	0.652281	1.61718	-1.30991	down	0.000115879	0.000537372
Si023419m.g	710	25	82	3.22422	7.9798	-1.3074	down	2.61812e-05	0.000137715
Si029195m.g	2169	47	154	1.98418	4.90566	-1.3059	down	7.23738e-09	6.17636e-08
Si009526m.g	2505	98	321	3.5823	8.85389	-1.30543	down	5.53096e-17	9.11122e-16
Si008187m.g	873	160	524	16.7822	41.4719	-1.3052	down	9.14042e-27	2.4394e-25
Si010770m.g	1397	111	362	7.27562	17.9039	-1.29914	down	7.7576e-19	1.4215e-17
Si014150m.g	1137	151	492	12.1607	29.8979	-1.29782	down	5.06968e-25	1.24901e-23
Si030830m.g	1236	86	280	6.37123	15.6522	-1.29672	down	7.33232e-15	1.04706e-13
Si016511m.g	2882	94	306	2.9866	7.33608	-1.29651	down	4.19338e-16	6.51165e-15
Si032437m.g	1731	55	179	2.90944	7.14484	-1.29616	down	5.41968e-10	5.19771e-09
Si000997m.g	1919	174	566	8.30266	20.3788	-1.29542	down	1.78858e-28	5.11082e-27
Si022379m.g	1475	44	143	2.73152	6.69855	-1.29415	down	3.13144e-08	2.48457e-07
Si036699m.g	1071	70	227	5.98483	14.6444	-1.29097	down	3.06104e-12	3.58544e-11
Si007800m.g	632	25	81	3.62215	8.85533	-1.2897	down	3.55548e-05	0.00018221
Si025974m.g	2897	67	217	2.11772	5.17545	-1.28917	down	9.69218e-12	1.08775e-10
Si014570m.g	936	21	68	2.05441	5.01961	-1.28885	down	0.000157689	0.000710236
Si014435m.g	1010	106	343	9.61009	23.4644	-1.28785	down	1.0444e-17	1.79908e-16
Si028033m.g	2670	146	472	5.00708	12.2143	-1.28653	down	9.09524e-24	2.11029e-22
Si032777m.g	552	26	84	4.31298	10.5142	-1.28558	down	2.64854e-05	0.000139053
Si034351m.g	2603	104	336	3.65849	8.9187	-1.28558	down	2.47254e-17	4.16909e-16
Si000714m.g	1931	26	84	1.23292	3.00562	-1.28558	down	2.64854e-05	0.00013908
Si000270m.g	2667	26	84	0.892675	2.17617	-1.28558	down	2.64854e-05	0.000139106
Si027472m.g	2043	35	113	1.56871	3.82161	-1.2846	down	1.04225e-06	6.7567e-06
Si031751m.g	729	22	71	2.76337	6.72926	-1.28402	down	0.000117143	0.000542152
Si029773m.g	2113	22	71	0.953381	2.32164	-1.28402	down	0.000117143	0.000542242
Si016015m.g	637	22	71	3.16247	7.70115	-1.28402	down	0.000117143	0.000542062
Si013354m.g	2360	181	583	7.02279	17.0684	-1.28121	down	8.11346e-29	2.35704e-27
Si021896m.g	1612	159	512	9.03182	21.9453	-1.28082	down	1.73445e-25	4.36571e-24
Si028925m.g	2792	41	132	1.34466	3.26659	-1.28055	down	1.35597e-07	9.90483e-07
Si020270m.g	539	32	103	5.43631	13.2034	-1.28021	down	3.37404e-06	2.03456e-05
Si023734m.g	848	55	177	5.93895	14.4216	-1.27995	down	9.84612e-10	9.15939e-09
Si036180m.g	1428	46	148	2.94967	7.16094	-1.2796	down	2.37454e-08	1.91453e-07
Si037131m.g	1125	37	119	3.01157	7.30855	-1.27907	down	5.82982e-07	3.91118e-06
Si016686m.g	2410	195	627	7.40902	17.9758	-1.2787	down	8.75746e-31	2.76286e-29
Si031233m.g	803	284	913	32.3852	78.5583	-1.27843	down	4.557e-44	2.05981e-42
Si009303m.g	2937	28	90	0.872966	2.11726	-1.2782	down	1.47109e-05	8.06827e-05
Si026698m.g	1155	75	241	5.94597	14.4169	-1.27778	down	9.91066e-13	1.2144e-11
Si007285m.g	889	150	482	15.4501	37.4612	-1.27778	down	5.29988e-24	1.24104e-22
Si016231m.g	3128	48	154	1.40513	3.40166	-1.27553	down	1.33439e-08	1.10594e-07
Si009212m.g	3492	116	372	3.04177	7.36047	-1.27488	down	8.27074e-19	1.51353e-17
Si037321m.g	929	68	218	6.70249	16.2135	-1.27443	down	1.31843e-11	1.45796e-10
Si037834m.g	837	39	125	4.2666	10.3186	-1.27409	down	3.2629e-07	2.27668e-06
Si014685m.g	744	69	221	8.49218	20.5237	-1.27308	down	9.9083e-12	1.11111e-10
Si000029m.g	4823	1139	3640	21.6247	52.146	-1.26988	down	1.30214e-168	2.85949e-166
Si000913m.g	1923	473	1511	22.5229	54.2902	-1.2693	down	4.93858e-71	3.86888e-69
Si034924m.g	2090	72	230	3.15449	7.60358	-1.26927	down	4.20632e-12	4.86966e-11
Si029371m.g	2430	291	929	10.9655	26.4147	-1.26837	down	2.7395e-44	1.24231e-42
Si011482m.g	710	125	399	16.1211	38.8286	-1.26817	down	6.46854e-20	1.24759e-18
Si018572m.g	832	37	118	4.07213	9.79931	-1.2669	down	7.8595e-07	5.18311e-06
Si000191m.g	2899	54	172	1.70565	4.09937	-1.26508	down	2.3727e-09	2.12158e-08
Si018658m.g	683	22	70	2.94948	7.08132	-1.26356	down	0.000158734	0.000714137
Si020255m.g	829	562	1788	62.0762	149.022	-1.26341	down	3.86576e-83	3.6423e-81
Si000433m.g	2417	72	229	2.72772	6.54629	-1.26299	down	5.64288e-12	6.45771e-11
Si000962m.g	1933	416	1323	19.7063	47.2895	-1.26286	down	6.10618e-62	4.11341e-60
Si009216m.g	3700	39	124	0.965175	2.31556	-1.2625	down	4.394e-07	2.99913e-06
Si030788m.g	1164	135	428	10.62	25.4055	-1.25836	down	5.09858e-21	1.05251e-19
Si026324m.g	1668	48	152	2.63505	6.29628	-1.25667	down	2.41152e-08	1.94042e-07
Si029602m.g	1839	67	212	3.33608	7.96509	-1.25554	down	4.2388e-11	4.47787e-10
Si006987m.g	1304	138	436	9.69047	23.1018	-1.25337	down	2.91304e-21	6.07188e-20
Si027043m.g	725	203	641	25.639	61.0881	-1.25255	down	1.68299e-30	5.25609e-29
Si005832m.g	3097	70	221	2.06966	4.93046	-1.25233	down	1.795e-11	1.95779e-10
Si002893m.g	843	39	123	4.23624	10.0812	-1.25082	down	5.90664e-07	3.95891e-06
Si002683m.g	997	86	271	7.89853	18.7807	-1.24959	down	1.03589e-13	1.37571e-12
Si029692m.g	1763	27	85	1.40234	3.33122	-1.24821	down	3.59834e-05	0.000184204
Si000210m.g	3184	75	236	2.15691	5.12125	-1.24753	down	4.29072e-12	4.96119e-11
Si009856m.g	1671	48	151	2.63032	6.24363	-1.24715	down	3.23468e-08	2.56284e-07
Si010765m.g	1309	35	110	2.44834	5.80617	-1.24578	down	2.54814e-06	1.56324e-05
Si015489m.g	213	56	176	24.0742	57.0913	-1.24578	down	2.39924e-09	2.14325e-08
Si021475m.g	2084	63	198	2.76813	6.56454	-1.24578	down	2.39362e-10	2.37819e-09
Si019791m.g	519	28	88	4.94008	11.7153	-1.24578	down	2.67782e-05	0.000140511
Si029492m.g	1714	29	91	1.54928	3.66832	-1.24352	down	1.99359e-05	0.000106839
Si034202m.g	3336	73	229	2.00373	4.74292	-1.24309	down	1.0169e-11	1.13805e-10
Si009504m.g	2477	426	1336	15.748	37.2664	-1.2427	down	4.90056e-61	3.26185e-59
Si001186m.g	1847	118	370	5.85003	13.8411	-1.24244	down	4.80732e-18	8.42157e-17
Si011102m.g	1261	500	1565	36.3076	85.7503	-1.23987	down	5.97668e-71	4.643e-69
Si011796m.g	984	39	122	3.62921	8.56646	-1.23904	down	7.92564e-07	5.22302e-06
Si005782m.g	3543	266	832	6.8747	16.2252	-1.23886	down	1.79216e-38	6.97092e-37
Si017100m.g	1710	103	322	5.51549	13.0106	-1.23812	down	8.14014e-16	1.23448e-14
Si012541m.g	564	33	103	5.3577	12.6181	-1.23581	down	6.14612e-06	3.57475e-05
Si030450m.g	1417	528	1648	34.1199	80.3571	-1.23581	down	3.00864e-74	2.46064e-72
Si008915m.g	660	25	78	3.46848	8.16558	-1.23525	down	8.7648e-05	0.000416283
Si010795m.g	1099	43	134	3.58273	8.42449	-1.23353	down	2.4736e-07	1.75092e-06
Si028954m.g	2812	26	81	0.846645	1.99024	-1.23312	down	6.5118e-05	0.000317329
Si017794m.g	1503	708	2203	43.1338	101.273	-1.23135	down	4.27092e-98	4.80289e-96
Si014628m.g	1075	352	1095	29.9832	70.3789	-1.23099	down	1.25566e-49	6.48502e-48
Si009707m.g	2657	109	339	3.75645	8.81546	-1.23066	down	1.96434e-16	3.13227e-15
Si003491m.g	735	237	737	29.526	69.2814	-1.23048	down	6.33776e-34	2.19843e-32
Si020557m.g	1114	31	96	2.54812	5.95419	-1.22447	down	1.48421e-05	8.13226e-05
Si012467m.g	2670	31	96	1.06315	2.48426	-1.22447	down	1.48421e-05	8.13386e-05
Si022095m.g	2278	52	161	2.09022	4.88325	-1.22418	down	1.81915e-08	1.48824e-07
Si029587m.g	1715	167	517	8.91652	20.8287	-1.22402	down	4.38368e-24	1.0317e-22
Si021340m.g	2603	106	328	3.72885	8.70635	-1.22334	down	8.18296e-16	1.2403e-14
Si016530m.g	2628	44	136	1.5331	3.57561	-1.22174	down	2.4729e-07	1.75087e-06
Si038125m.g	609	148	457	22.2529	51.8484	-1.2203	down	2.25632e-21	4.74201e-20
Si001259m.g	1813	80	247	4.0405	9.41317	-1.22015	down	3.24758e-12	3.79756e-11
Si022525m.g	1598	35	108	2.00555	4.66964	-1.21931	down	4.57834e-06	2.70979e-05
Si036254m.g	1120	36	111	2.94325	6.84765	-1.2182	down	3.41472e-06	2.05687e-05
Si009741m.g	1927	24	74	1.14044	2.6533	-1.2182	down	0.000158703	0.000714227
Si013353m.g	2070	25	77	1.10589	2.57014	-1.21664	down	0.000117756	0.000544447
Si030394m.g	1432	1961	6038	125.394	291.331	-1.21619	down	1.97965e-260	6.81611e-258
Si013962m.g	1936	26	80	1.22973	2.8551	-1.21519	down	8.7425e-05	0.000415507
Si013989m.g	1423	26	80	1.67306	3.88438	-1.21519	down	8.7425e-05	0.000415436
Si035975m.g	1588	319	981	18.3943	42.683	-1.2144	down	9.72204e-44	4.36615e-42
Si022196m.g	2055	40	123	1.78234	4.13552	-1.21429	down	1.05958e-06	6.85949e-06
Si006138m.g	2156	81	249	3.44017	7.97971	-1.21386	down	3.24396e-12	3.79492e-11
Si022964m.g	1006	123	378	11.1957	25.9615	-1.21343	down	8.57218e-18	1.48306e-16
Si001122m.g	1779	29	89	1.49267	3.45661	-1.21146	down	3.58884e-05	0.000183751
Si021466m.g	2335	30	92	1.17646	2.72231	-1.21038	down	2.66974e-05	0.00014014
Si029662m.g	1493	45	138	2.75992	6.3864	-1.21038	down	2.46698e-07	1.74801e-06
Si010407m.g	1874	61	187	2.9806	6.89459	-1.20986	down	1.80069e-09	1.63103e-08
Si016096m.g	4523	93	285	1.88278	4.35366	-1.20937	down	1.04526e-13	1.38683e-12
Si034643m.g	2242	95	291	3.87999	8.96797	-1.20873	down	5.9004e-14	7.95727e-13
Si025336m.g	1548	49	150	2.89847	6.6951	-1.20782	down	7.71496e-08	5.83412e-07
Si013932m.g	1759	82	251	4.26866	9.85926	-1.2077	down	3.2367e-12	3.78801e-11
Si030428m.g	1248	35	107	2.56801	5.92387	-1.20589	down	6.11796e-06	3.56134e-05
Si031026m.g	956	37	113	3.54395	8.1669	-1.20443	down	3.4017e-06	2.05036e-05
Si009658m.g	1938	119	363	5.62259	12.9416	-1.20271	down	6.2529e-17	1.0252e-15
Si006269m.g	1804	80	244	4.06066	9.34523	-1.20252	down	7.6258e-12	8.62083e-11
Si001159m.g	1968	41	125	1.90766	4.38856	-1.20194	down	1.05524e-06	6.83773e-06
Si009172m.g	4874	86	262	1.61568	3.71409	-1.20086	down	1.3654e-12	1.65204e-11
Si029236m.g	2122	88	268	3.79735	8.72622	-1.20036	down	7.69936e-13	9.48443e-12
Si022386m.g	1714	445	1355	23.7735	54.6217	-1.20012	down	1.0688e-58	6.74383e-57
Si035130m.g	1953	45	137	2.10986	4.8468	-1.19989	down	3.2862e-07	2.29237e-06
Si003187m.g	727	90	274	11.3358	26.0407	-1.19989	down	4.34256e-13	5.46277e-12
Si026276m.g	1977	68	207	3.14953	7.23436	-1.19973	down	3.18342e-10	3.12504e-09
Si032662m.g	1239	24	73	1.77371	4.07088	-1.19857	down	0.000212758	0.000934426
Si035147m.g	2002	555	1687	25.3847	58.2221	-1.19761	down	2.05484e-72	1.62805e-70
Si037068m.g	1057	26	79	2.25238	5.16403	-1.19705	down	0.000117054	0.000541917
Si026509m.g	1579	344	1045	19.9489	45.7268	-1.19673	down	1.81894e-45	8.54013e-44
Si038207m.g	637	54	164	7.76243	17.7886	-1.19637	down	2.4077e-08	1.9379e-07
Si016683m.g	2294	62	188	2.47481	5.66241	-1.1941	down	2.38252e-09	2.12968e-08
Si036062m.g	1342	120	363	8.18789	18.6892	-1.19064	down	1.09143e-16	1.76354e-15
Si004797m.g	672	41	124	5.58673	12.7494	-1.19035	down	1.40462e-06	8.93964e-06
Si035561m.g	1706	90	272	4.83066	11.0161	-1.18932	down	7.62246e-13	9.398e-12
Si023114m.g	979	47	142	4.39601	10.0217	-1.18886	down	2.44078e-07	1.73076e-06
Si017871m.g	1498	53	160	3.23972	7.3798	-1.18771	down	4.2716e-08	3.34167e-07
Si017024m.g	1624	181	546	10.2055	23.2297	-1.18662	down	3.19174e-24	7.6211e-23
Si009911m.g	1885	102	307	4.95487	11.2529	-1.18338	down	3.25322e-14	4.46282e-13
Si016807m.g	2221	107	322	4.41142	10.0171	-1.18316	down	7.79418e-15	1.11074e-13
Si013322m.g	2588	107	322	3.78584	8.59663	-1.18316	down	7.79418e-15	1.11017e-13
Si014712m.g	715	48	144	6.14721	13.9153	-1.17867	down	2.42112e-07	1.7177e-06
Si010189m.g	1646	46	138	2.55901	5.79276	-1.17867	down	4.3346e-07	2.96076e-06
Si021952m.g	1818	46	138	2.3169	5.24471	-1.17867	down	4.3346e-07	2.96148e-06
Si021323m.g	3316	53	159	1.46354	3.31298	-1.17867	down	5.66382e-08	4.35988e-07
Si037817m.g	809	28	84	3.16922	7.1741	-1.17867	down	8.61074e-05	0.000409804
Si002898m.g	1105	73	219	6.04928	13.6936	-1.17867	down	1.75616e-10	1.76432e-09
Si002663m.g	1019	27	81	2.42623	5.49221	-1.17867	down	0.000115973	0.000537718
Si034104m.g	3117	64	192	1.88012	4.25599	-1.17867	down	2.34918e-09	2.10258e-08
Si031499m.g	707	38	114	4.92161	11.1409	-1.17867	down	4.4948e-06	2.6643e-05
Si032708m.g	1800	32	96	1.62787	3.68498	-1.17867	down	2.63014e-05	0.000138296
Si035708m.g	2854	212	634	6.80182	15.3487	-1.17413	down	1.93206e-27	5.29305e-26
Si006448m.g	1727	102	305	5.40818	12.2024	-1.17395	down	5.6749e-14	7.66799e-13
Si001413m.g	1563	95	284	5.56555	12.5544	-1.1736	down	4.20506e-13	5.29458e-12
Si010965m.g	1031	90	269	7.99332	18.0273	-1.17332	down	1.76097e-12	2.10599e-11
Si006022m.g	2272	335	1000	13.5014	30.4108	-1.17147	down	3.36328e-42	1.44975e-40
Si012945m.g	515	61	182	10.8459	24.4175	-1.17076	down	7.39176e-09	6.29654e-08
Si016640m.g	2023	58	173	2.62528	5.90863	-1.17035	down	1.76045e-08	1.44234e-07
Si026803m.g	1237	343	1022	25.3903	57.0845	-1.16882	down	6.06748e-43	2.67747e-41
Si036879m.g	1850	46	137	2.27682	5.11665	-1.16818	down	5.74382e-07	3.8572e-06
Si037064m.g	1001	43	128	3.93349	8.83512	-1.16744	down	1.37878e-06	8.78721e-06
Si006867m.g	1395	43	128	2.82252	6.33975	-1.16744	down	1.37878e-06	8.78521e-06
Si036220m.g	1677	603	1794	32.9251	73.9139	-1.16666	down	7.32898e-74	5.95912e-72
Si009754m.g	2006	40	119	1.82588	4.09876	-1.1666	down	3.3171e-06	2.00239e-05
Si031474m.g	1377	37	110	2.46043	5.51944	-1.16561	down	8.00088e-06	4.56873e-05
Si034409m.g	2377	31	92	1.1942	2.67421	-1.16307	down	4.69902e-05	0.000235322
Si015656m.g	990	30	89	2.77478	6.21143	-1.16255	down	6.3211e-05	0.0003089
Si007200m.g	1085	522	1548	44.0539	98.5775	-1.16199	down	1.38461e-63	9.55825e-62
Si016455m.g	2366	87	258	3.36704	7.53428	-1.16199	down	7.2411e-12	8.20256e-11
Si022957m.g	1458	6288	18638	394.91	883.239	-1.16128	down	0	0
Si002239m.g	1703	136	403	7.31253	16.3503	-1.16088	down	1.04661e-17	1.80067e-16
Si039204m.g	360	27	80	6.86759	15.3541	-1.16075	down	0.000154346	0.000696531
Si030816m.g	1282	27	80	1.9285	4.3116	-1.16075	down	0.000154346	0.000696644
Si037967m.g	763	76	225	9.12078	20.3749	-1.15956	down	1.70529e-10	1.71631e-09
Si022826m.g	1609	731	2163	41.6011	92.8832	-1.1588	down	9.32932e-88	9.22643e-86
Si036415m.g	1336	48	142	3.28986	7.34376	-1.15849	down	4.24204e-07	2.9075e-06
Si000286m.g	2815	96	284	3.12274	6.9707	-1.15849	down	7.23532e-13	8.94044e-12
Si026096m.g	2111	139	411	6.02934	13.4521	-1.15776	down	5.8584e-18	1.02243e-16
Si029057m.g	2292	253	748	10.1076	22.5488	-1.15761	down	2.05292e-31	6.6113e-30
Si035843m.g	1760	46	136	2.39325	5.33904	-1.15761	down	7.59824e-07	5.0215e-06
Si016485m.g	2351	44	130	1.71373	3.82056	-1.15664	down	1.36219e-06	8.69139e-06
Si020040m.g	1974	542	1601	25.1417	56.0378	-1.15632	down	3.29632e-65	2.32737e-63
Si016045m.g	648	319	942	45.0774	100.441	-1.15588	down	4.75542e-39	1.87058e-37
Si001894m.g	1863	309	912	15.1876	33.8235	-1.15513	down	8.03352e-38	3.07334e-36
Si029067m.g	2860	197	581	6.3073	14.0361	-1.15405	down	1.21666e-24	2.95056e-23
Si017807m.g	1486	863	2545	53.1784	118.333	-1.15394	down	2.94302e-102	3.47788e-100
Si021345m.g	2157	202	595	8.5752	19.0591	-1.15224	down	3.868e-25	9.58034e-24
Si002506m.g	1053	127	374	11.0438	24.5403	-1.15192	down	2.3502e-16	3.72202e-15
Si011853m.g	1617	35	103	1.98199	4.40113	-1.15092	down	1.90951e-05	0.000102708
Si000998m.g	1799	81	238	4.12285	9.14076	-1.14867	down	7.02508e-11	7.28607e-10
Si034340m.g	2660	78	229	2.68507	5.94827	-1.14751	down	1.66353e-10	1.67488e-09
Si010310m.g	1828	77	226	3.85707	8.54218	-1.1471	down	2.21766e-10	2.21045e-09
Si037315m.g	1273	320	939	23.0178	50.9652	-1.14676	down	1.82246e-38	7.07891e-37
Si003556m.g	878	1277	3746	133.18	294.788	-1.1463	down	4.59072e-148	8.89101e-146
Si037419m.g	992	148	434	13.6613	30.2284	-1.1458	down	1.34576e-18	2.43239e-17
Si002782m.g	1065	183	536	15.7342	34.7738	-1.1441	down	1.45846e-22	3.22561e-21
Si035618m.g	1486	42	123	2.58806	5.71904	-1.1439	down	3.22906e-06	1.95602e-05
Si004880m.g	1419	28	82	1.80684	3.99271	-1.1439	down	0.000151995	0.000688147
Si009570m.g	2191	41	120	1.7135	3.78421	-1.14305	down	4.32766e-06	2.57344e-05
Si002105m.g	1632	215	629	12.0632	26.6298	-1.14243	down	3.76302e-26	9.7173e-25
Si036398m.g	1343	40	117	2.72726	6.01931	-1.14214	down	5.80168e-06	3.38642e-05
Si037314m.g	1706	53	155	2.84472	6.27754	-1.14191	down	1.7247e-07	1.2458e-06
Si019787m.g	495	118	345	21.8283	48.156	-1.14152	down	5.27406e-15	7.59753e-14
Si000318m.g	2753	65	190	2.16197	4.76852	-1.14119	down	7.03556e-09	6.00964e-08
Si011142m.g	915	128	374	12.8095	28.2415	-1.1406	down	3.99672e-16	6.22707e-15
Si013382m.g	2706	199	581	6.73393	14.8349	-1.13948	down	3.50738e-24	8.33197e-23
Si010480m.g	1617	62	181	3.51095	7.73402	-1.13936	down	1.6737e-08	1.37409e-07
Si033992m.g	3630	71	207	1.791	3.94004	-1.13745	down	1.63908e-09	1.4924e-08
Si015351m.g	1632	35	102	1.96377	4.31834	-1.13685	down	2.52412e-05	0.000133047
Si029560m.g	1876	45	131	2.19646	4.82475	-1.13528	down	1.77109e-06	1.11248e-05
Si029255m.g	2250	99	288	4.02899	8.84396	-1.13427	down	1.20009e-12	1.4609e-11
Si017127m.g	1798	75	218	3.81957	8.37729	-1.13307	down	6.80474e-10	6.45501e-09
Si025777m.g	568	32	93	5.15875	11.3128	-1.13287	down	6.126e-05	0.000300049
Si001415m.g	1577	42	122	2.43871	5.34521	-1.13213	down	4.2574e-06	2.53436e-05
Si030036m.g	1656	115	334	6.35888	13.9355	-1.13192	down	2.1328e-14	2.95194e-13
Si021685m.g	1956	82	238	3.83874	8.40707	-1.13097	down	1.19419e-10	1.21817e-09
Si040573m.g	853	60	174	6.44088	14.0941	-1.12976	down	3.92218e-08	3.08042e-07
Si009489m.g	2455	119	345	4.43852	9.70966	-1.12934	down	8.92338e-15	1.26391e-13
Si036954m.g	995	376	1090	34.6025	75.6903	-1.12923	down	2.37586e-43	1.06357e-41
Si022596m.g	1274	69	200	4.95933	10.8467	-1.12904	down	3.8292e-09	3.35509e-08
Si031046m.g	1115	108	313	8.86936	19.3957	-1.12884	down	1.57302e-13	2.05673e-12
Si001262m.g	1758	29	84	1.51051	3.30139	-1.12804	down	0.000149289	0.000676776
Si019764m.g	945	67	194	6.49211	14.1843	-1.12753	down	6.8162e-09	5.82941e-08
Si022494m.g	2069	140	405	6.19599	13.5248	-1.1262	down	5.05128e-17	8.36054e-16
Si030195m.g	1668	28	81	1.53711	3.35526	-1.1262	down	0.000201112	0.000888173
Si007079m.g	1242	1173	3393	86.4808	188.755	-1.12606	down	1.34377e-130	2.1916e-128
Si023502m.g	943	231	668	22.4307	48.9442	-1.12566	down	4.54454e-27	1.22457e-25
Si017832m.g	1082	54	156	4.56993	9.96171	-1.12422	down	2.23092e-07	1.59085e-06
Si005274m.g	717	107	309	13.6649	29.7767	-1.1237	down	2.73932e-13	3.49963e-12
Si016214m.g	3176	98	283	2.82546	6.15662	-1.12365	down	2.74092e-12	3.2281e-11
Si034455m.g	2845	388	1120	12.488	27.2002	-1.12308	down	3.98122e-44	1.80247e-42
Si029685m.g	1873	35	101	1.71109	3.72581	-1.12263	down	3.329e-05	0.000171454
Si029280m.g	2102	182	525	7.92833	17.2569	-1.12209	down	1.66339e-21	3.51976e-20
Si021975m.g	1712	95	274	5.08116	11.0582	-1.12188	down	6.46586e-12	7.35426e-11
Si036054m.g	1485	400	1153	24.6647	53.6463	-1.12103	down	2.99726e-45	1.39784e-43
Si035430m.g	2138	110	317	4.71116	10.2444	-1.12069	down	1.52144e-13	1.99115e-12
Si037194m.g	1196	109	314	8.34523	18.1399	-1.12014	down	2.024e-13	2.6218e-12
Si022006m.g	1643	100	288	5.57321	12.1113	-1.11978	down	2.02402e-12	2.40819e-11
Si002441m.g	1209	83	239	6.2863	13.6587	-1.11953	down	1.53815e-10	1.55145e-09
Si027008m.g	645	57	164	8.09205	17.5679	-1.11837	down	1.22662e-07	9.01431e-07
Si007283m.g	1216	122	351	9.18691	19.9439	-1.1183	down	8.48686e-15	1.2033e-13
Si021283m.g	2878	235	676	7.47688	16.229	-1.11807	down	4.25356e-27	1.14949e-25
Si031606m.g	898	32	92	3.263	7.07861	-1.11727	down	8.08074e-05	0.000386625
Si014115m.g	1600	78	224	4.46393	9.67308	-1.11566	down	6.46224e-10	6.14684e-09
Si003230m.g	871	70	201	7.35907	15.9446	-1.11548	down	4.93016e-09	4.27143e-08
Si031135m.g	1174	62	178	4.83578	10.4758	-1.11524	down	3.78414e-08	2.97872e-07
Si007347m.g	852	69	198	7.41571	16.0569	-1.11454	down	6.57594e-09	5.63257e-08
Si033080m.g	732	336	963	42.0312	90.8975	-1.11278	down	1.2125e-37	4.60074e-36
Si035505m.g	1997	666	1908	30.5379	66.0141	-1.11217	down	7.83122e-73	6.22236e-71
Si009810m.g	1718	154	441	8.20806	17.7359	-1.11155	down	4.68684e-18	8.22084e-17
Si021099m.g	3179	43	123	1.23857	2.67332	-1.10996	down	5.49166e-06	3.21556e-05
Si013779m.g	1778	50	143	2.57502	5.55701	-1.10972	down	9.35374e-07	6.10071e-06
Si021442m.g	2431	155	443	5.83835	12.5909	-1.10875	down	4.60026e-18	8.07405e-17
Si000435m.g	2543	158	451	5.68924	12.2537	-1.10691	down	2.55894e-18	4.55433e-17
Si026381m.g	1600	306	873	17.5124	37.6991	-1.10616	down	5.72808e-34	1.98942e-32
Si031567m.g	772	2985	8514	354.055	761.997	-1.10581	down	0	0
Si031201m.g	1248	228	650	16.7287	35.9862	-1.10511	down	1.15538e-25	2.93464e-24
Si008009m.g	939	33	94	3.21804	6.9167	-1.1039	down	7.9082e-05	0.000379216
Si026424m.g	1530	211	601	12.628	27.1406	-1.10383	down	8.33774e-24	1.941e-22
Si006247m.g	2021	105	299	4.75736	10.2221	-1.10346	down	1.41076e-12	1.70249e-11
Si022144m.g	1544	59	168	3.49903	7.51794	-1.10338	down	1.17883e-07	8.6814e-07
Si017142m.g	1771	72	205	3.72269	7.99783	-1.10326	down	4.73954e-09	4.11651e-08
Si022345m.g	1624	111	316	6.25864	13.4443	-1.10307	down	3.32214e-13	4.2095e-12
Si001725m.g	1394	205	583	13.4659	28.8963	-1.10158	down	4.54912e-23	1.02646e-21
Si037242m.g	1259	32	91	2.32738	4.99404	-1.1015	down	0.000106325	0.000497114
Si023325m.g	1003	115	327	10.4988	22.526	-1.10136	down	1.38477e-13	1.81911e-12
Si019252m.g	846	63	179	6.81888	14.6191	-1.10024	down	4.85106e-08	3.76332e-07
Si009225m.g	3441	175	497	4.6569	9.97949	-1.0996	down	7.72864e-20	1.48549e-18
Si016252m.g	2885	37	105	1.17435	2.51466	-1.0985	down	3.19058e-05	0.000164812
Si015683m.g	3096	37	105	1.09432	2.34328	-1.0985	down	3.19058e-05	0.000164843
Si023742m.g	663	80	227	11.0489	23.6564	-1.09833	down	8.1116e-10	7.62726e-09
Si005673m.g	5582	209	593	3.42846	7.34009	-1.09824	down	2.48286e-23	5.66649e-22
Si010667m.g	1941	43	122	2.02855	4.34281	-1.09818	down	7.19892e-06	4.1396e-05
Si000605m.g	2101	120	340	5.22996	11.1812	-1.09621	down	5.65562e-14	7.64564e-13
Si030380m.g	1401	48	136	3.13723	6.70714	-1.09621	down	2.19148e-06	1.35547e-05
Si026768m.g	1202	220	623	16.7595	35.8113	-1.09544	down	2.43528e-24	5.83484e-23
Si022570m.g	1333	491	1389	33.7283	71.9961	-1.09396	down	3.76764e-52	2.05226e-50
Si016765m.g	2125	70	198	3.01635	6.43788	-1.09378	down	1.09961e-08	9.20659e-08
Si026088m.g	2267	64	181	2.58507	5.5165	-1.09355	down	4.74616e-08	3.68912e-07
Si023485m.g	858	110	311	11.7395	25.0443	-1.09312	down	7.49268e-13	9.25026e-12
Si016142m.g	3967	479	1354	11.0565	23.5827	-1.09284	down	8.46248e-51	4.46144e-49
Si013851m.g	1587	34	96	1.96176	4.17956	-1.09121	down	7.72428e-05	0.00037129
Si028023m.g	1809	62	175	3.13831	6.684	-1.09072	down	8.45126e-08	6.35988e-07
Si010871m.g	1200	45	127	3.4338	7.31239	-1.09054	down	5.25288e-06	3.08156e-05
Si009726m.g	2203	56	158	2.32764	4.95541	-1.09013	down	3.66878e-07	2.54081e-06
Si016780m.g	1710	56	158	2.99871	6.38407	-1.09013	down	3.66878e-07	2.53955e-06
Si025850m.g	3488	56	158	1.47013	3.1298	-1.09013	down	3.66878e-07	2.54018e-06
Si000800m.g	2128	67	189	2.88301	6.13659	-1.08986	down	2.60756e-08	2.08852e-07
Si032721m.g	1416	536	1512	34.6613	73.7777	-1.08986	down	2.76358e-56	1.6504e-54
Si016870m.g	1599	61	172	3.49321	7.43219	-1.08923	down	1.12793e-07	8.3241e-07
Si026407m.g	1593	93	262	5.34577	11.3638	-1.08797	down	5.65184e-11	5.90353e-10
Si038318m.g	709	49	138	6.32839	13.4484	-1.08752	down	2.14112e-06	1.32845e-05
Si026816m.g	968	147	414	13.9055	29.5503	-1.08752	down	1.65915e-16	2.65778e-15
Si005896m.g	2837	174	490	5.61608	11.9337	-1.0874	down	2.92494e-19	5.4455e-18
Si000896m.g	1857	146	411	7.1992	15.2921	-1.08688	down	2.203e-16	3.49883e-15
Si011423m.g	602	123	346	18.7091	39.7115	-1.08582	down	5.29744e-14	7.18232e-13
Si005936m.g	2184	32	90	1.34165	2.84726	-1.08556	down	0.000139542	0.000636833
Si012763m.g	1038	58	163	5.11651	10.8499	-1.08445	down	2.68326e-07	1.89212e-06
Si009698m.g	1995	147	413	6.74711	14.3035	-1.08403	down	2.15406e-16	3.425e-15
Si002202m.g	1271	84	236	6.05169	12.8293	-1.08403	down	5.69666e-10	5.44462e-09
Si022120m.g	1521	304	854	18.3015	38.7941	-1.08387	down	3.0012e-32	9.90538e-31
Si036449m.g	1262	251	705	18.212	38.5981	-1.08364	down	6.80808e-27	1.82217e-25
Si017025m.g	1660	94	264	5.18517	10.9883	-1.08351	down	5.5238e-11	5.77195e-10
Si004184m.g	1458	211	592	13.2516	28.0544	-1.08206	down	8.76846e-23	1.95635e-21
Si001907m.g	1593	216	606	12.416	26.2841	-1.08199	down	2.7727e-23	6.31763e-22
Si035276m.g	1890	82	230	3.97279	8.40819	-1.08164	down	1.00988e-09	9.38502e-09
Si013904m.g	1672	46	129	2.51921	5.33077	-1.08137	down	5.12664e-06	3.00877e-05
Si021526m.g	2113	66	185	2.86014	6.04935	-1.08069	down	4.52998e-08	3.5329e-07
Si011172m.g	899	80	224	8.14842	17.2157	-1.07913	down	1.79063e-09	1.62297e-08
Si037612m.g	1008	194	543	17.6232	37.22	-1.0786	down	6.33308e-21	1.29775e-19
Si029571m.g	1840	104	291	5.17558	10.9273	-1.07814	down	6.99228e-12	7.93682e-11
Si026507m.g	1435	79	221	5.04102	10.6409	-1.07783	down	2.38456e-09	2.13082e-08
Si022982m.g	1228	54	151	4.0266	8.49601	-1.07722	down	8.53618e-07	5.59627e-06
Si026204m.g	1840	112	313	5.5737	11.7534	-1.07637	down	1.20834e-12	1.47031e-11
Si035675m.g	2368	1289	3598	49.8442	104.982	-1.07465	down	1.60101e-128	2.53697e-126
Si026047m.g	2633	239	667	8.31171	17.503	-1.07438	down	3.35678e-25	8.35123e-24
Si016605m.g	2297	90	251	3.58777	7.55004	-1.0734	down	2.24804e-10	2.23913e-09
Si014112m.g	1475	33	92	2.04864	4.30956	-1.07287	down	0.000135896	0.000621719
Si006077m.g	2196	113	315	4.71183	9.91094	-1.07274	down	1.17929e-12	1.43621e-11
Si002093m.g	1602	37	103	2.11486	4.44234	-1.07075	down	5.46292e-05	0.000270613
Si001277m.g	1768	46	128	2.38242	5.00224	-1.07014	down	6.68498e-06	3.8704e-05
Si002330m.g	1421	215	598	13.8544	29.0766	-1.06952	down	1.33753e-22	2.96757e-21
Si004492m.g	843	32	89	3.47589	7.29456	-1.06944	down	0.000182661	0.000813906
Si016709m.g	2286	546	1518	21.8705	45.8809	-1.06891	down	8.1242e-55	4.71052e-53
Si029076m.g	2483	68	189	2.5077	5.25922	-1.06849	down	4.30796e-08	3.36823e-07
Si009721m.g	1695	77	214	4.15972	8.7233	-1.06839	down	5.49194e-09	4.74488e-08
Si003663m.g	874	412	1145	43.1647	90.5171	-1.06834	down	9.84714e-42	4.17366e-40
Si026245m.g	1894	131	364	6.33336	13.2788	-1.06808	down	2.6022e-14	3.58207e-13
Si031488m.g	759	36	100	4.34314	9.10322	-1.06764	down	7.33024e-05	0.000353997
Si000130m.g	3563	913	2535	23.4638	49.1585	-1.06701	down	4.35754e-90	4.45155e-88
Si000763m.g	2079	67	186	2.95096	6.18152	-1.06678	down	5.74224e-08	4.41658e-07
Si023801m.g	636	232	644	33.4021	69.9625	-1.06664	down	4.02914e-24	9.50666e-23
Si007102m.g	1345	174	483	11.846	24.812	-1.06664	down	1.79321e-18	3.21819e-17
Si009237m.g	3439	49	136	1.30469	2.73239	-1.06646	down	3.63836e-06	2.18169e-05
Si007136m.g	1717	164	455	8.74615	18.3096	-1.06588	down	1.80496e-17	3.06009e-16
Si005687m.g	5365	226	627	3.85729	8.07485	-1.06585	down	1.68734e-23	3.87948e-22
Si000033m.g	4669	53	147	1.03943	2.17535	-1.06546	down	1.48402e-06	9.41705e-06
Si006068m.g	2819	573	1589	18.6124	38.9462	-1.06522	down	5.45156e-57	3.28377e-55
Si002852m.g	1040	44	122	3.87403	8.10519	-1.06501	down	1.19715e-05	6.64556e-05
Si010896m.g	1266	125	346	9.04106	18.8833	-1.06255	down	1.42509e-13	1.87032e-12
Si007658m.g	657	3112	8614	433.728	905.891	-1.06255	down	2.0873e-299	8.43662e-297
Si031356m.g	887	43	119	4.43903	9.26958	-1.06226	down	1.60255e-05	8.71896e-05
Si021791m.g	1963	34	94	1.58599	3.3086	-1.06083	down	0.000132115	0.000605912
Si036015m.g	1656	34	94	1.88002	3.92197	-1.06083	down	0.000132115	0.000605812
Si009430m.g	2649	954	2637	32.9769	68.7804	-1.06054	down	9.67596e-93	1.03392e-90
Si000623m.g	2305	161	445	6.39585	13.3391	-1.06045	down	5.44348e-17	8.97772e-16
Si000748m.g	2046	257	710	11.5019	23.9767	-1.05976	down	3.56716e-26	9.23719e-25
Si013792m.g	1625	105	290	5.91669	12.3305	-1.05937	down	1.48388e-11	1.63314e-10
Si033946m.g	4096	91	251	2.03434	4.234	-1.05746	down	3.67912e-10	3.58891e-09
Si023796m.g	653	182	502	25.5212	53.1162	-1.05746	down	6.76594e-19	1.2406e-17
Si017258m.g	1547	206	568	12.1933	25.3685	-1.05695	down	3.63546e-21	7.56073e-20
Si026905m.g	998	37	102	3.3948	7.06165	-1.05668	down	7.12362e-05	0.000345154
Si015746m.g	1506	41	113	2.49288	5.1843	-1.05633	down	2.8736e-05	0.000149966
Si002413m.g	1632	315	868	17.6739	36.7482	-1.05605	down	1.7904e-31	5.77253e-30
Si001345m.g	1781	49	135	2.51927	5.23729	-1.05581	down	4.73014e-06	2.79312e-05
Si037911m.g	1004	256	705	23.348	48.5168	-1.05519	down	7.86166e-26	2.00782e-24
Si013876m.g	1489	214	589	13.1602	27.3311	-1.05436	down	8.22708e-22	1.76904e-20
Si016442m.g	2685	730	2009	24.8956	51.6978	-1.05422	down	2.01442e-70	1.55624e-68
Si031316m.g	1040	1201	3305	105.743	219.571	-1.05412	down	1.21118e-114	1.66396e-112
Si040111m.g	1458	92	253	5.77795	11.9895	-1.05314	down	3.57972e-10	3.49807e-09
Si011216m.g	740	48	132	5.93954	12.3248	-1.05314	down	6.32258e-06	3.67432e-05
Si000043m.g	4888	204	561	3.82157	7.92991	-1.05314	down	8.23244e-21	1.67587e-19
Si009761m.g	1835	162	445	8.08392	16.7556	-1.05152	down	8.835e-17	1.43589e-15
Si002175m.g	1569	67	184	3.91016	8.10273	-1.05118	down	9.65484e-08	7.20921e-07
Si014470m.g	1178	59	162	4.58617	9.50181	-1.05091	down	5.73842e-07	3.8545e-06
Si026454m.g	1526	228	626	13.6812	28.3437	-1.05084	down	5.73406e-23	1.29174e-21
Si014447m.g	1018	216	593	19.4289	40.2479	-1.05071	down	7.7957e-22	1.67887e-20
Si021322m.g	2618	89	244	3.11289	6.43957	-1.04871	down	8.4113e-10	7.88513e-09
Si021482m.g	2331	301	825	11.8241	24.4539	-1.04834	down	1.16629e-29	3.51639e-28
Si010187m.g	1627	262	718	14.7454	30.4911	-1.04812	down	5.18982e-26	1.334e-24
Si035845m.g	1803	123	337	6.24673	12.9143	-1.0478	down	5.41498e-13	6.76303e-12
Si016578m.g	2408	57	156	2.16751	4.47615	-1.04622	down	1.02116e-06	6.62457e-06
Si029134m.g	2034	94	257	4.23175	8.73009	-1.04474	down	3.38296e-10	3.31509e-09
Si036668m.g	1174	199	544	15.5213	32.016	-1.04454	down	5.5752e-20	1.07977e-18
Si028287m.g	3108	45	123	1.32579	2.73439	-1.04437	down	1.51143e-05	8.2603e-05
Si016223m.g	3168	70	191	2.02328	4.16567	-1.04185	down	6.8385e-08	5.20663e-07
Si021549m.g	2073	55	150	2.42944	4.99952	-1.04117	down	1.81784e-06	1.13774e-05
Si018384m.g	1160	62	169	4.89415	10.0662	-1.04039	down	4.0571e-07	2.79172e-06
Si001634m.g	1536	266	725	15.8575	32.6125	-1.04026	down	5.97188e-26	1.53361e-24
Si018499m.g	769	91	248	10.8357	22.2824	-1.04011	down	7.93816e-10	7.4793e-09
Si028366m.g	1278	105	286	7.52318	15.4622	-1.03933	down	4.1281e-11	4.36589e-10
Si013091m.g	1026	47	128	4.19463	8.61984	-1.03912	down	1.09621e-05	6.12056e-05
Si028853m.g	3026	220	599	6.65728	13.6771	-1.03876	down	1.15531e-21	2.46523e-20
Si000334m.g	2630	146	397	5.08324	10.4297	-1.03688	down	8.0291e-15	1.1413e-13
Si035579m.g	2046	295	802	13.2026	27.0835	-1.03659	down	2.20108e-28	6.25111e-27
Si002962m.g	788	71	193	8.25041	16.9226	-1.03642	down	6.63572e-08	5.06191e-07
Si000136m.g	3829	148	402	3.53932	7.254	-1.0353	down	5.88212e-15	8.45165e-14
Si016270m.g	3088	535	1453	15.8643	32.5106	-1.03513	down	5.71748e-50	2.98604e-48
Si026042m.g	2614	1984	5388	69.4991	142.416	-1.03504	down	2.65882e-180	6.44799e-178
Si022620m.g	1296	56	152	3.95664	8.10355	-1.03428	down	1.76266e-06	1.10793e-05
Si003453m.g	707	59	160	7.64145	15.6364	-1.03299	down	9.60802e-07	6.25924e-06
Si001879m.g	1498	470	1274	28.7296	58.7617	-1.03234	down	7.72382e-44	3.47996e-42
Si010209m.g	1264	41	111	2.97016	6.06754	-1.03057	down	4.84334e-05	0.000241941
Si023972m.g	514	150	406	26.7221	54.5757	-1.03022	down	5.54036e-15	7.97703e-14
Si014321m.g	951	34	92	3.27372	6.68412	-1.02981	down	0.000223692	0.000977829
Si030863m.g	1119	98	265	8.01935	16.3626	-1.02885	down	3.0015e-10	2.95478e-09
Si033890m.g	4443	155	419	3.19447	6.5159	-1.02839	down	2.24278e-15	3.30073e-14
Si031395m.g	883	37	100	3.83693	7.82485	-1.02811	down	0.000120274	0.000555353
Si026304m.g	1844	59	159	2.92977	5.95762	-1.02395	down	1.24033e-06	7.95391e-06
Si035474m.g	2017	167	450	7.58148	15.415	-1.02378	down	2.69316e-16	4.25068e-15
Si030089m.g	1847	39	105	1.93349	3.92789	-1.02255	down	8.68058e-05	0.000412775
Si036823m.g	1247	143	385	10.5006	21.332	-1.02255	down	3.96722e-14	5.41565e-13
Si030202m.g	1342	846	2276	57.7246	117.181	-1.02148	down	1.17362e-75	1.00095e-73
Si029006m.g	2633	132	355	4.59057	9.31567	-1.02099	down	4.13756e-13	5.21194e-12
Si018788m.g	1385	375	1008	24.7927	50.286	-1.02024	down	2.1233e-34	7.40209e-33
Si009363m.g	2847	150	403	4.82444	9.78035	-1.01952	down	1.17316e-14	1.64828e-13
Si018809m.g	697	51	137	6.70009	13.5808	-1.01931	down	7.44908e-06	4.27024e-05
Si018896m.g	723	35	94	4.43275	8.9831	-1.01901	down	0.000216174	0.000947788
Si030392m.g	1843	515	1383	25.5873	51.8482	-1.01886	down	1.78302e-46	8.60323e-45
Si034194m.g	3265	38	102	1.06572	2.15851	-1.0182	down	0.00011625	0.000538912
Si018115m.g	1143	215	577	17.2241	34.8792	-1.01794	down	2.69028e-20	5.31745e-19
Si030696m.g	1412	1682	4514	109.077	220.884	-1.01794	down	2.256e-147	4.33914e-145
Si002242m.g	997	60	161	5.5106	11.1575	-1.01773	down	1.20012e-06	7.71021e-06
Si027690m.g	486	161	432	30.3342	61.4164	-1.01768	down	1.4493e-15	2.15686e-14
Si005764m.g	3069	59	158	1.76035	3.55711	-1.01484	down	1.59865e-06	1.01007e-05
Si034946m.g	2385	828	2216	31.7896	64.1975	-1.01396	down	7.54392e-73	6.01121e-71
Si036423m.g	1322	71	190	4.91779	9.93022	-1.01382	down	1.41972e-07	1.03542e-06
Si002741m.g	1033	37	99	3.27978	6.62173	-1.01361	down	0.000155718	0.000702265
Si026231m.g	1738	37	99	1.94937	3.9357	-1.01361	down	0.000155718	0.000702152
Si021866m.g	1541	225	602	13.3697	26.9917	-1.01355	down	5.67844e-21	1.16703e-19
Si036093m.g	1751	77	206	4.02669	8.12864	-1.01342	down	4.25216e-08	3.3274e-07
Si006016m.g	2445	40	107	1.49804	3.02372	-1.01325	down	8.38572e-05	0.000400187
Si018455m.g	867	43	115	4.54143	9.16464	-1.01293	down	4.52644e-05	0.000227661
Si013384m.g	2371	43	115	1.66066	3.35122	-1.01293	down	4.52644e-05	0.00022762
Si036328m.g	1250	46	123	3.3697	6.79879	-1.01266	down	2.44828e-05	0.000129441
Si029403m.g	2096	563	1504	24.5958	49.5785	-1.0113	down	8.38212e-50	4.34515e-48
Si033989m.g	3606	85	227	2.15842	4.34947	-1.01086	down	9.30018e-09	7.83603e-08
Si001375m.g	2280	42	112	1.68678	3.39406	-1.00874	down	6.05152e-05	0.000296975
Si007179m.g	1312	75	200	5.23444	10.5325	-1.00874	down	7.50912e-08	5.68772e-07
Si037216m.g	1522	57	152	3.42928	6.90026	-1.00874	down	2.83706e-06	1.73059e-05
Si001802m.g	1584	84	224	4.85587	9.77079	-1.00874	down	1.23483e-08	1.02831e-07
Si029694m.g	1820	63	168	3.16966	6.37785	-1.00874	down	8.4226e-07	5.52441e-06
Si011890m.g	2604	36	96	1.26592	2.54722	-1.00874	down	0.000208634	0.000918049
Si030593m.g	1275	473	1261	33.9699	68.3347	-1.00836	down	7.69002e-42	3.28433e-40
Si013162m.g	4005	358	953	8.18509	16.441	-1.00622	down	6.40314e-32	2.09107e-30
Si010780m.g	1434	361	960	23.0516	46.255	-1.00474	down	4.5424e-32	1.48864e-30
Si036206m.g	1946	88	234	4.14079	8.30825	-1.00464	down	6.5467e-09	5.60924e-08
Si013423m.g	2225	533	1417	21.9351	44.0024	-1.00434	down	1.63656e-46	7.91022e-45
Si003146m.g	706	1481	3937	192.085	385.299	-1.00423	down	5.27622e-126	8.17492e-124
Si031283m.g	1006	143	380	13.0161	26.0989	-1.00369	down	1.37155e-13	1.8026e-12
Si029188m.g	2274	191	507	7.69106	15.4047	-1.00212	down	1.33545e-17	2.28353e-16
Si030147m.g	1227	46	122	3.43286	6.86992	-1.00088	down	3.1552e-05	0.000163196
Si026126m.g	2498	322	854	11.8034	23.6212	-1.00088	down	1.54875e-28	4.43461e-27
Si029590m.g	1692	46	122	2.48943	4.98191	-1.00088	down	3.1552e-05	0.000163166

## Sheet: S T4
Supplementary Table 4. Gene ontology (GO) classification of the DEGs
Ontology	Class	number_of_setaria_italica.diff.gene.wego	Percent of DEGs		genes_of_setaria_italica.diff.gene.wego
biological_process	biological adhesion	3	0.192308		Si016227m.g;Si034262m.g;Si034409m.g
biological_process	biological regulation	218	13.9744		Si022014m.g;Si025161m.g;Si021345m.g;Si018399m.g;Si009303m.g;Si021995m.g;Si029692m.g;Si035675m.g;Si023196m.g;Si011142m.g;Si017024m.g;Si029403m.g;Si028941m.g;Si033890m.g;Si021747m.g;Si029028m.g;Si034798m.g;Si035360m.g;Si030913m.g;Si002441m.g;Si009394m.g;Si022930m.g;Si018413m.g;Si030951m.g;Si031135m.g;Si030467m.g;Si000748m.g;Si001188m.g;Si026302m.g;Si019862m.g;Si022710m.g;Si000283m.g;Si000689m.g;Si0…
biological_process	cellular component organization or biogenesis	156	10		Si000320m.g;Si029755m.g;Si029769m.g;Si036532m.g;Si034262m.g;Si003187m.g;Si006665m.g;Si007481m.g;Si010896m.g;Si011118m.g;Si011231m.g;Si011423m.g;Si012541m.g;Si014712m.g;Si018796m.g;Si019787m.g;Si022386m.g;Si023519m.g;Si023606m.g;Si023608m.g;Si023745m.g;Si031363m.g;Si037849m.g;Si037967m.g;Si038166m.g;Si007978m.g;Si021735m.g;Si001548m.g;Si026042m.g;Si013994m.g;Si016483m.g;Si018572m.g;Si026351m.g;Si0…
biological_process	cellular process	751	48.141		Si034455m.g;Si025161m.g;Si003663m.g;Si021615m.g;Si026129m.g;Si000033m.g;Si000320m.g;Si002441m.g;Si020755m.g;Si021345m.g;Si029701m.g;Si006269m.g;Si034409m.g;Si012467m.g;Si016683m.g;Si021526m.g;Si022006m.g;Si029076m.g;Si021794m.g;Si000348m.g;Si035474m.g;Si010480m.g;Si035966m.g;Si029755m.g;Si029769m.g;Si036532m.g;Si005845m.g;Si021398m.g;Si038207m.g;Si009303m.g;Si010438m.g;Si015656m.g;Si018399m.g;Si0…
biological_process	developmental process	165	10.5769		Si010662m.g;Si006073m.g;Si013427m.g;Si028977m.g;Si019820m.g;Si013161m.g;Si030380m.g;Si034409m.g;Si036533m.g;Si013371m.g;Si009216m.g;Si012467m.g;Si016683m.g;Si021526m.g;Si022006m.g;Si029076m.g;Si010004m.g;Si026301m.g;Si039483m.g;Si010985m.g;Si011102m.g;Si002841m.g;Si004564m.g;Si020755m.g;Si022710m.g;Si023493m.g;Si030836m.g;Si036535m.g;Si039849m.g;Si030467m.g;Si019862m.g;Si033990m.g;Si009626m.g;Si0…
biological_process	establishment of localization	191	12.2436		Si003663m.g;Si021615m.g;Si026129m.g;Si020755m.g;Si019519m.g;Si009172m.g;Si018399m.g;Si030816m.g;Si005673m.g;Si021526m.g;Si000896m.g;Si002168m.g;Si029560m.g;Si033349m.g;Si000069m.g;Si000074m.g;Si000078m.g;Si000607m.g;Si000748m.g;Si001007m.g;Si001188m.g;Si003385m.g;Si003879m.g;Si004797m.g;Si005687m.g;Si009848m.g;Si012137m.g;Si012289m.g;Si012441m.g;Si013382m.g;Si013609m.g;Si016230m.g;Si016455m.g;Si0…
biological_process	growth	37	2.37179		Si036119m.g;Si036449m.g;Si036480m.g;Si002841m.g;Si023493m.g;Si006281m.g;Si016976m.g;Si003062m.g;Si022006m.g;Si034409m.g;Si000997m.g;Si001020m.g;Si026698m.g;Si035447m.g;Si006758m.g;Si026509m.g;Si034798m.g;Si035360m.g;Si001443m.g;Si016227m.g;Si000896m.g;Si009910m.g;Si011102m.g;Si018399m.g;Si029897m.g;Si029953m.g;Si030425m.g;Si032705m.g;Si000283m.g;Si013371m.g;Si021791m.g;Si022444m.g;Si034351m.g;Si0…
biological_process	immune system process	23	1.47436		Si005764m.g;Si011061m.g;Si009303m.g;Si010438m.g;Si034175m.g;Si035147m.g;Si014115m.g;Si030608m.g;Si009726m.g;Si013371m.g;Si022930m.g;Si021398m.g;Si026890m.g;Si008781m.g;Si001375m.g;Si003663m.g;Si021615m.g;Si026129m.g;Si002306m.g;Si020854m.g;Si022606m.g;Si024558m.g;Si013962m.g
biological_process	localization	196	12.5641		Si003663m.g;Si021615m.g;Si026129m.g;Si020755m.g;Si029755m.g;Si029769m.g;Si036532m.g;Si019519m.g;Si009172m.g;Si018399m.g;Si030816m.g;Si005673m.g;Si021526m.g;Si000896m.g;Si030913m.g;Si002168m.g;Si029560m.g;Si033349m.g;Si000069m.g;Si000074m.g;Si000078m.g;Si000607m.g;Si000748m.g;Si001007m.g;Si001188m.g;Si003385m.g;Si003879m.g;Si004797m.g;Si005687m.g;Si009848m.g;Si012137m.g;Si012289m.g;Si012441m.g;Si0…
biological_process	metabolic process	889	56.9872		Si034455m.g;Si025161m.g;Si000033m.g;Si000320m.g;Si001241m.g;Si001259m.g;Si001332m.g;Si001375m.g;Si001855m.g;Si002150m.g;Si004617m.g;Si006033m.g;Si006247m.g;Si006350m.g;Si006559m.g;Si008629m.g;Si009754m.g;Si009774m.g;Si009847m.g;Si009942m.g;Si009974m.g;Si009977m.g;Si010006m.g;Si010266m.g;Si011100m.g;Si012110m.g;Si013454m.g;Si013519m.g;Si013668m.g;Si013935m.g;Si015677m.g;Si016223m.g;Si016382m.g;Si0…
biological_process	multi-organism process	82	5.25641		Si005764m.g;Si011061m.g;Si034175m.g;Si035147m.g;Si001122m.g;Si033152m.g;Si014115m.g;Si030608m.g;Si009726m.g;Si013371m.g;Si022930m.g;Si000414m.g;Si000748m.g;Si000962m.g;Si001159m.g;Si001188m.g;Si006236m.g;Si006605m.g;Si007099m.g;Si009172m.g;Si010035m.g;Si013162m.g;Si013694m.g;Si021378m.g;Si026042m.g;Si026149m.g;Si026302m.g;Si039677m.g;Si000179m.g;Si002726m.g;Si013876m.g;Si013962m.g;Si014138m.g;Si0…
biological_process	multicellular organismal process	157	10.0641		Si010662m.g;Si006073m.g;Si013427m.g;Si028977m.g;Si019820m.g;Si013371m.g;Si009216m.g;Si012467m.g;Si016683m.g;Si021526m.g;Si022006m.g;Si029076m.g;Si010004m.g;Si026301m.g;Si039483m.g;Si003539m.g;Si010985m.g;Si011102m.g;Si002841m.g;Si004564m.g;Si020755m.g;Si022710m.g;Si023493m.g;Si030836m.g;Si036535m.g;Si039849m.g;Si030380m.g;Si036533m.g;Si030467m.g;Si006758m.g;Si032403m.g;Si034798m.g;Si035360m.g;Si0…
biological_process	negative regulation of biological process	32	2.05128		Si029028m.g;Si002441m.g;Si009394m.g;Si022930m.g;Si033890m.g;Si036119m.g;Si036449m.g;Si036480m.g;Si002841m.g;Si000320m.g;Si021769m.g;Si034409m.g;Si021615m.g;Si013091m.g;Si005764m.g;Si013371m.g;Si034643m.g;Si019252m.g;Si010189m.g;Si011706m.g;Si012777m.g;Si020516m.g;Si028168m.g;Si003435m.g;Si034340m.g;Si001413m.g;Si002413m.g;Si036015m.g;Si019862m.g;Si011119m.g;Si034262m.g;Si019126m.g
biological_process	positive regulation of biological process	29	1.85897		Si021345m.g;Si028941m.g;Si021747m.g;Si019862m.g;Si000283m.g;Si013932m.g;Si017971m.g;Si003146m.g;Si016686m.g;Si019252m.g;Si022710m.g;Si023276m.g;Si026042m.g;Si034409m.g;Si036273m.g;Si040158m.g;Si006016m.g;Si000320m.g;Si030309m.g;Si003435m.g;Si006987m.g;Si001859m.g;Si000179m.g;Si009394m.g;Si029028m.g;Si035025m.g;Si003663m.g;Si021615m.g;Si026129m.g
biological_process	regulation of biological process	195	12.5		Si025161m.g;Si021345m.g;Si018399m.g;Si009303m.g;Si021995m.g;Si029692m.g;Si035675m.g;Si023196m.g;Si011142m.g;Si017024m.g;Si029403m.g;Si028941m.g;Si033890m.g;Si021747m.g;Si029028m.g;Si002441m.g;Si009394m.g;Si022930m.g;Si018413m.g;Si030951m.g;Si031135m.g;Si030467m.g;Si019862m.g;Si022710m.g;Si000283m.g;Si000689m.g;Si001548m.g;Si001894m.g;Si002413m.g;Si002546m.g;Si002751m.g;Si002845m.g;Si002893m.g;Si0…
biological_process	reproduction	97	6.21795		Si010662m.g;Si012467m.g;Si016683m.g;Si021526m.g;Si022006m.g;Si029076m.g;Si021794m.g;Si010004m.g;Si026301m.g;Si039483m.g;Si030380m.g;Si036533m.g;Si030467m.g;Si011102m.g;Si019862m.g;Si000283m.g;Si036694m.g;Si026507m.g;Si033890m.g;Si000834m.g;Si034340m.g;Si019265m.g;Si022691m.g;Si029545m.g;Si035579m.g;Si000348m.g;Si002888m.g;Si005735m.g;Si011001m.g;Si018822m.g;Si022930m.g;Si029064m.g;Si035360m.g;Si0…
biological_process	reproductive process	89	5.70513		Si010662m.g;Si012467m.g;Si016683m.g;Si021526m.g;Si022006m.g;Si029076m.g;Si010004m.g;Si026301m.g;Si039483m.g;Si030380m.g;Si036533m.g;Si030467m.g;Si011102m.g;Si019862m.g;Si000283m.g;Si026507m.g;Si033890m.g;Si000834m.g;Si034340m.g;Si019265m.g;Si022691m.g;Si029545m.g;Si035579m.g;Si000348m.g;Si002888m.g;Si005735m.g;Si011001m.g;Si018822m.g;Si022930m.g;Si029064m.g;Si035360m.g;Si035355m.g;Si001277m.g;Si0…
biological_process	response to stimulus	370	23.7179		Si000179m.g;Si018171m.g;Si028941m.g;Si035220m.g;Si026096m.g;Si026212m.g;Si040127m.g;Si000033m.g;Si005764m.g;Si011061m.g;Si029755m.g;Si029769m.g;Si036532m.g;Si021398m.g;Si022006m.g;Si038207m.g;Si009303m.g;Si010438m.g;Si021995m.g;Si025161m.g;Si029692m.g;Si035675m.g;Si020824m.g;Si031035m.g;Si011102m.g;Si022691m.g;Si032403m.g;Si035579m.g;Si021747m.g;Si034175m.g;Si035147m.g;Si006987m.g;Si018399m.g;Si0…
biological_process	rhythmic process	3	0.192308		Si004674m.g;Si016455m.g;Si016686m.g
biological_process	signaling	49	3.14103		Si009303m.g;Si021995m.g;Si025161m.g;Si029692m.g;Si035675m.g;Si021747m.g;Si018399m.g;Si018413m.g;Si030951m.g;Si031135m.g;Si034262m.g;Si006867m.g;Si034608m.g;Si019519m.g;Si021615m.g;Si013904m.g;Si036041m.g;Si003230m.g;Si005785m.g;Si010964m.g;Si000078m.g;Si019226m.g;Si032403m.g;Si013371m.g;Si013472m.g;Si022930m.g;Si008816m.g;Si029134m.g;Si023182m.g;Si001413m.g;Si002413m.g;Si036015m.g;Si008781m.g;Si0…
biological_process	single-organism process	473	30.3205		Si003663m.g;Si021615m.g;Si026129m.g;Si010662m.g;Si000320m.g;Si002441m.g;Si006073m.g;Si013427m.g;Si028977m.g;Si020755m.g;Si019820m.g;Si013371m.g;Si009216m.g;Si000033m.g;Si012467m.g;Si016683m.g;Si021526m.g;Si022006m.g;Si029076m.g;Si021794m.g;Si010004m.g;Si026301m.g;Si039483m.g;Si029755m.g;Si029769m.g;Si036532m.g;Si021398m.g;Si038207m.g;Si019519m.g;Si009303m.g;Si010438m.g;Si009172m.g;Si003539m.g;Si0…
cellular_component	cell	1172	75.1282		Si000792m.g;Si009841m.g;Si010109m.g;Si017164m.g;Si029320m.g;Si030830m.g;Si001462m.g;Si002726m.g;Si009658m.g;Si010048m.g;Si011001m.g;Si011142m.g;Si014049m.g;Si014461m.g;Si015656m.g;Si016709m.g;Si017256m.g;Si018154m.g;Si019395m.g;Si020828m.g;Si020846m.g;Si020852m.g;Si022596m.g;Si023182m.g;Si025161m.g;Si026509m.g;Si026735m.g;Si026773m.g;Si026890m.g;Si029221m.g;Si029545m.g;Si029784m.g;Si030089m.g;Si0…
cellular_component	cell junction	22	1.41026		Si005673m.g;Si005735m.g;Si005764m.g;Si005897m.g;Si011069m.g;Si011423m.g;Si014712m.g;Si016371m.g;Si018796m.g;Si019126m.g;Si019226m.g;Si021322m.g;Si021615m.g;Si023745m.g;Si026509m.g;Si029320m.g;Si034351m.g;Si034798m.g;Si034863m.g;Si036895m.g;Si038166m.g;Si039248m.g
cellular_component	cell part	1172	75.1282		Si000792m.g;Si009841m.g;Si010109m.g;Si017164m.g;Si029320m.g;Si030830m.g;Si001462m.g;Si002726m.g;Si009658m.g;Si010048m.g;Si011001m.g;Si011142m.g;Si014049m.g;Si014461m.g;Si015656m.g;Si016709m.g;Si017256m.g;Si018154m.g;Si019395m.g;Si020828m.g;Si020846m.g;Si020852m.g;Si022596m.g;Si023182m.g;Si025161m.g;Si026509m.g;Si026735m.g;Si026773m.g;Si026890m.g;Si029221m.g;Si029545m.g;Si029784m.g;Si030089m.g;Si0…
cellular_component	extracellular matrix part	1	0.0641026		Si016479m.g
cellular_component	extracellular region	102	6.53846		Si000492m.g;Si000806m.g;Si001277m.g;Si001464m.g;Si001625m.g;Si002306m.g;Si002726m.g;Si004012m.g;Si004353m.g;Si006758m.g;Si006760m.g;Si007018m.g;Si008187m.g;Si010315m.g;Si010438m.g;Si011069m.g;Si011142m.g;Si013704m.g;Si014232m.g;Si014277m.g;Si014295m.g;Si014303m.g;Si014357m.g;Si014453m.g;Si016375m.g;Si016752m.g;Si018154m.g;Si019948m.g;Si021577m.g;Si022606m.g;Si023092m.g;Si023108m.g;Si023189m.g;Si0…
cellular_component	macromolecular complex	130	8.33333		Si000792m.g;Si009841m.g;Si010109m.g;Si017164m.g;Si029320m.g;Si030830m.g;Si014461m.g;Si025850m.g;Si039248m.g;Si009303m.g;Si020736m.g;Si020841m.g;Si020846m.g;Si002852m.g;Si011216m.g;Si018809m.g;Si020774m.g;Si020828m.g;Si020879m.g;Si030036m.g;Si035811m.g;Si002726m.g;Si035040m.g;Si003187m.g;Si007481m.g;Si011118m.g;Si011231m.g;Si011423m.g;Si012541m.g;Si014712m.g;Si018796m.g;Si019787m.g;Si023519m.g;Si0…
cellular_component	membrane	445	28.5256		Si025850m.g;Si039248m.g;Si000043m.g;Si000044m.g;Si000078m.g;Si000179m.g;Si000210m.g;Si000414m.g;Si000435m.g;Si000509m.g;Si000846m.g;Si000896m.g;Si000962m.g;Si001028m.g;Si001122m.g;Si001186m.g;Si001647m.g;Si001779m.g;Si001879m.g;Si001907m.g;Si002306m.g;Si003193m.g;Si003561m.g;Si003663m.g;Si004534m.g;Si004674m.g;Si004797m.g;Si005069m.g;Si005274m.g;Si005969m.g;Si006016m.g;Si006033m.g;Si006073m.g;Si0…
cellular_component	membrane part	182	11.6667		Si025850m.g;Si039248m.g;Si007099m.g;Si033308m.g;Si034808m.g;Si018775m.g;Si020870m.g;Si039577m.g;Si036958m.g;Si020755m.g;Si020763m.g;Si020776m.g;Si011144m.g;Si020749m.g;Si020754m.g;Si020765m.g;Si020767m.g;Si020779m.g;Si020854m.g;Si039253m.g;Si038243m.g;Si005073m.g;Si008469m.g;Si020824m.g;Si020757m.g;Si020771m.g;Si020795m.g;Si000043m.g;Si000044m.g;Si000069m.g;Si000074m.g;Si000078m.g;Si000179m.g;Si0…
cellular_component	membrane-enclosed lumen	56	3.58974		Si017971m.g;Si000792m.g;Si002441m.g;Si003187m.g;Si007283m.g;Si009841m.g;Si009911m.g;Si011423m.g;Si014712m.g;Si016686m.g;Si018115m.g;Si018399m.g;Si018796m.g;Si020734m.g;Si020852m.g;Si020854m.g;Si020882m.g;Si020904m.g;Si021482m.g;Si023519m.g;Si023608m.g;Si023742m.g;Si023745m.g;Si026509m.g;Si029320m.g;Si030830m.g;Si031363m.g;Si034924m.g;Si034926m.g;Si037242m.g;Si037849m.g;Si037967m.g;Si038166m.g;Si0…
cellular_component	nucleoid	4	0.25641		Si020774m.g;Si020790m.g;Si020876m.g;Si040158m.g
cellular_component	organelle	1053	67.5		Si001462m.g;Si002726m.g;Si009658m.g;Si010048m.g;Si011001m.g;Si011142m.g;Si014049m.g;Si014461m.g;Si015656m.g;Si016709m.g;Si017256m.g;Si018154m.g;Si019395m.g;Si020828m.g;Si020846m.g;Si020852m.g;Si022596m.g;Si023182m.g;Si025161m.g;Si026509m.g;Si026735m.g;Si026773m.g;Si026890m.g;Si029221m.g;Si029545m.g;Si029784m.g;Si030089m.g;Si030207m.g;Si031035m.g;Si036029m.g;Si036054m.g;Si036532m.g;Si036668m.g;Si0…
cellular_component	organelle part	210	13.4615		Si001462m.g;Si002726m.g;Si009658m.g;Si010048m.g;Si011001m.g;Si011142m.g;Si014049m.g;Si014461m.g;Si015656m.g;Si016709m.g;Si017256m.g;Si018154m.g;Si019395m.g;Si020828m.g;Si020846m.g;Si020852m.g;Si022596m.g;Si023182m.g;Si025161m.g;Si026509m.g;Si026735m.g;Si026773m.g;Si026890m.g;Si029221m.g;Si029545m.g;Si029784m.g;Si030089m.g;Si030207m.g;Si031035m.g;Si036029m.g;Si036054m.g;Si036532m.g;Si036668m.g;Si0…
cellular_component	symplast	22	1.41026		Si005673m.g;Si005735m.g;Si005764m.g;Si005897m.g;Si011069m.g;Si011423m.g;Si014712m.g;Si016371m.g;Si018796m.g;Si019126m.g;Si019226m.g;Si021322m.g;Si021615m.g;Si023745m.g;Si026509m.g;Si029320m.g;Si034351m.g;Si034798m.g;Si034863m.g;Si036895m.g;Si038166m.g;Si039248m.g
molecular_function	antioxidant activity	24	1.53846		Si010452m.g;Si004012m.g;Si023189m.g;Si001945m.g;Si006893m.g;Si007943m.g;Si010609m.g;Si011734m.g;Si017675m.g;Si017767m.g;Si017813m.g;Si020699m.g;Si021158m.g;Si022557m.g;Si022620m.g;Si022669m.g;Si030428m.g;Si030497m.g;Si030527m.g;Si030593m.g;Si036119m.g;Si036449m.g;Si036480m.g;Si036541m.g
molecular_function	binding	731	46.859		Si037242m.g;Si006016m.g;Si015683m.g;Si036796m.g;Si034262m.g;Si011102m.g;Si013354m.g;Si040270m.g;Si001415m.g;Si002938m.g;Si003146m.g;Si008086m.g;Si010608m.g;Si013326m.g;Si014103m.g;Si014447m.g;Si016578m.g;Si020860m.g;Si022826m.g;Si026021m.g;Si026651m.g;Si026905m.g;Si027588m.g;Si027594m.g;Si027640m.g;Si028145m.g;Si029872m.g;Si029897m.g;Si032517m.g;Si036568m.g;Si039302m.g;Si040275m.g;Si020734m.g;Si0…
molecular_function	catalytic activity	825	52.8846		Si026072m.g;Si029144m.g;Si035457m.g;Si020734m.g;Si020854m.g;Si020882m.g;Si038243m.g;Si024284m.g;Si010452m.g;Si021942m.g;Si022444m.g;Si026622m.g;Si036220m.g;Si009981m.g;Si017050m.g;Si015656m.g;Si013423m.g;Si026773m.g;Si009726m.g;Si001623m.g;Si017280m.g;Si022172m.g;Si034817m.g;Si037401m.g;Si001779m.g;Si013876m.g;Si013704m.g;Si033152m.g;Si010438m.g;Si029067m.g;Si037242m.g;Si002170m.g;Si017429m.g;Si0…
molecular_function	electron carrier activity	69	4.42308		Si020735m.g;Si024707m.g;Si005073m.g;Si008469m.g;Si011144m.g;Si020824m.g;Si000913m.g;Si000914m.g;Si000997m.g;Si001020m.g;Si001026m.g;Si001911m.g;Si002939m.g;Si003453m.g;Si004117m.g;Si005145m.g;Si006269m.g;Si007296m.g;Si008544m.g;Si009775m.g;Si009810m.g;Si009872m.g;Si011119m.g;Si011142m.g;Si013512m.g;Si013601m.g;Si013615m.g;Si013955m.g;Si014472m.g;Si015351m.g;Si015577m.g;Si015808m.g;Si016567m.g;Si0…
molecular_function	enzyme regulator activity	11	0.705128		Si011142m.g;Si021345m.g;Si034197m.g;Si034262m.g;Si006867m.g;Si034608m.g;Si003470m.g;Si011509m.g;Si026174m.g;Si030467m.g;Si018115m.g
molecular_function	molecular transducer activity	9	0.576923		Si005785m.g;Si010964m.g;Si019741m.g;Si033308m.g;Si008816m.g;Si029134m.g;Si021747m.g;Si003230m.g;Si019519m.g
molecular_function	nucleic acid binding transcription factor activity	34	2.11538		Si000283m.g;Si012660m.g;Si002546m.g;Si002751m.g;Si002845m.g;Si002893m.g;Si004417m.g;Si006303m.g;Si007082m.g;Si010550m.g;Si013904m.g;Si013962m.g;Si016483m.g;Si016943m.g;Si017280m.g;Si017865m.g;Si019862m.g;Si021442m.g;Si021952m.g;Si021959m.g;Si022026m.g;Si022639m.g;Si022710m.g;Si024576m.g;Si029185m.g;Si030741m.g;Si030836m.g;Si031238m.g;Si034202m.g;Si036273m.g;Si036329m.g;Si036519m.g;Si036535m.g;Si0…
molecular_function	nutrient reservoir activity	5	0.320513		Si004012m.g;Si014277m.g;Si014453m.g;Si023189m.g;Si023202m.g
molecular_function	protein binding transcription factor activity	2	0.128205		Si001548m.g;Si031026m.g
molecular_function	receptor activity	5	0.320513		Si019741m.g;Si008816m.g;Si029134m.g;Si005785m.g;Si019519m.g
molecular_function	structural molecule activity	20	1.28205		Si002852m.g;Si011216m.g;Si014461m.g;Si020736m.g;Si020739m.g;Si020748m.g;Si020774m.g;Si020787m.g;Si020790m.g;Si020828m.g;Si020834m.g;Si020841m.g;Si020846m.g;Si020852m.g;Si020879m.g;Si021323m.g;Si030036m.g;Si010955m.g;Si039248m.g;Si026509m.g
molecular_function	transporter activity	107	6.85897		Si020734m.g;Si020854m.g;Si020882m.g;Si038243m.g;Si001186m.g;Si006605m.g;Si009884m.g;Si010035m.g;Si014858m.g;Si021850m.g;Si029582m.g;Si029641m.g;Si035355m.g;Si033992m.g;Si000395m.g;Si004674m.g;Si012441m.g;Si016455m.g;Si029305m.g;Si035516m.g;Si024807m.g;Si024947m.g;Si001647m.g;Si012137m.g;Si012289m.g;Si021896m.g;Si016096m.g;Si000896m.g;Si013162m.g;Si019519m.g;Si034863m.g;Si000607m.g;Si013382m.g;Si0…
						%

## Sheet: S T5
Supplementary Table 5. Detail lists of differentially expressed transcription factors
geneID		geneLength	SETewfTARAAPEI_12-Expression	SETewfTBRAAPEI_1-Expression	SETewfTARAAPEI_12-RPKM	SETewfTBRAAPEI_1-RPKM	log2 Ratio(SETewfTBRAAPEI_1/SETewfTARAAPEI_12)	Up-Down-Regulation(SETewfTBRAAPEI_1/SETewfTARAAPEI_12)	P-value	FDR
Si007179m.g	MYB family transcription factor, putative, expressed	1312	200	75	10.5325	5.23444	-1.00874	Down	7.50912e-08	5.68772e-07
Si008086m.g	myb domain protein 93	969	0	10	0.001	0.944973	9.88413	Up	0.000186127	0.000826971
Si026651m.g	myb domain protein 96	1067	7	150	0.453284	12.8727	4.82776	Up	7.92686e-46	3.76614e-44
Si010608m.g	myb domain protein 30	966	7	91	0.500677	8.62596	4.10673	Up	1.18619e-25	3.01017e-24
Si012660m.g	myb domain protein	948	3	40	0.129108	1.8045	3.80494	Up	6.50876e-10	3.99584e-09
Si014103m.g	myb domain protein 93	1194	19	148	1.09948	11.3501	3.36782	Up	6.87092e-35	2.42561e-33
Si006790m.g	myb domain protein 9	1055	5	35	0.327457	3.0378	3.21365	Up	6.41736e-09	5.50519e-08
Si026803m.g	myb domain protein 59	1237	1022	343	57.0845	25.3903	-1.16882	Down	6.06748e-43	2.67747e-41
Si022826m.g	myb domain protein 48	1609	2163	731	92.8832	41.6011	-1.1588	Down	9.32932e-88	9.22643e-86
Si014685m.g	MYB family transcription factor, putative, expressed	744	221	69	20.5237	8.49218	-1.27308	Down	9.9083e-12	1.11111e-10
Si010342m.g	MYB family transcription factor, putative, expressed	1414	93	25	4.54433	1.61895	-1.48901	Down	7.71112e-07	5.09369e-06
Si013994m.g	AtMYB106,MYB106,NOK	1568	73	18	3.21672	1.05116	-1.61361	Down	3.67588e-06	2.20134e-05
Si026734m.g	myb domain protein 4	1196	153	244	8.83887	18.6811	1.07964	Up	1.55726e-13	2.03707e-12
Si030750m.g	myb domain protein 42	1458	238	365	11.2786	22.9234	1.02323	Up	5.71e-18	9.97158e-17
Si029872m.g	myb domain protein 61	1670	229	417	9.47449	22.8646	1.27099	Up	3.51864e-28	9.90226e-27
Si036638m.g	myb domain protein 50	1566	38	92	1.6766	5.37947	1.68193	Up	1.74518e-10	1.75392e-09
Si022730m.g	myb domain protein 86	1268	97	238	5.28554	17.187	1.7012	Up	3.65786e-25	9.06792e-24
Si017704m.g	myb domain protein 63	1487	9	27	0.418185	1.66263	1.99126	Up	0.000111648	0.000519567
Si017785m.g	myb domain protein 93	1303	104	510	5.51475	35.8401	2.70021	Up	5.3336e-93	5.7432e-91
Si017851m.g	MYB-LIKE DNA-BINDING PROTEIN MYB	1168	39	0	2.30706	0.001	-11.1718	Down	3.4222e-10	3.35118e-09
Si003539m.g	RAD-like 6,MYB family transcription facto	712	48	200	4.65798	25.7213	2.46519	Up	6.64522e-34	2.30222e-32
Si036535m.g	NAC domain containing protein 58	1289	16	107	0.857637	7.60106	3.14776	Up	3.98788e-24	9.41727e-23
Si010410m.g	NAC-like, activated by AP3/PI	1468	29	184	1.36492	11.4772	3.07187	Up	1.77296e-39	7.07385e-38
Si010504m.g	NAC 007	1237	11	48	0.614412	3.55316	2.53182	Up	1.86169e-09	1.68355e-08
Si006435m.g	NAC domain containing protein 75	1335	11	40	0.569309	2.74361	2.26879	Up	2.9085e-07	2.04115e-06
Si017967m.g	NAC domain containing protein 74	1472	37	68	1.73672	4.23004	1.2843	Up	7.60834e-06	4.35885e-05
Si022710m.g	NAC domain containing protein 73	1420	126	210	6.13082	13.5417	1.14326	Up	7.20636e-13	8.90861e-12
Si026530m.g	NAC-like, activated by AP3/PI	1639	168	268	7.08218	14.9727	1.08007	Up	9.99332e-15	1.40831e-13
Si002413m.g	NAC (No Apical Meristem) domain transcriptional regulator superfamily protein	1632	868	315	36.7482	17.6739	-1.05605	Down	1.7904e-31	5.77253e-30
Si014180m.g	NAC (No Apical Meristem) domain transcriptional regulator superfamily protein	1071	55	12	3.54821	1.02597	-1.7901	Down	1.69226e-05	9.17842e-05
Si010053m.g	NAC domain containing protein 57	1383	0	13	0	0.402	8.65105	Up	8.74334e-05	0.000305827
Si002845m.g	AP2 domain containing protein, expressed	1102	136	425	8.52695	35.3143	2.05015	Up	5.6362e-56	3.33732e-54
Si017865m.g	AP2 transcription factor	1161	53	148	3.15414	11.6727	1.88783	Up	1.52183e-18	2.74352e-17
Si036647m.g	related to AP2 12 transcription factor	1290	55	252	2.94584	17.8877	2.60221	Up	5.8582e-45	2.70944e-43
Si021959m.g	AP2-like ethylene-responsive transcription factor AINTEGUMENTA, putative, expressed	1903	52	127	1.888	6.11094	1.69454	Up	4.58206e-14	6.2245e-13
Si029185m.g	AP2-like ethylene-responsive transcription factor AINTEGUMENTA, putative, expressed	2410	39	5	1.11811	0.189975	-2.55718	Down	7.28246e-06	4.18505e-05
Si036864m.g	AP2/B3-like transcriptional factor family protein	1129	37	7	2.26435	0.567737	-1.9958	Down	0.000168294	0.000754346
Si021952m.g	AP2 domain containing protein, expressed	1818	138	46	5.24471	2.3169	-1.17867	Down	4.3346e-07	2.96148e-06
Si017580m.g	AP2/EREBP transcription factor BABY BOOM, putative, expressed	1555	172	52	7.64249	3.06208	-1.31953	Down	6.98334e-10	6.6087e-09
Si024576m.g	AP2 domain	1146	30	52	1.80873	4.15491	1.19984	Up	0.000209072	0.000919831
Si030741m.g	AP2 domain	1071	25	1	1.61282	0.0854976	-4.23756	Down	1.09234e-05	6.10631e-05
Si013986m.g	AP2 domain	1881	83	181	3.04878	8.81116	1.5311	Up	6.0644e-17	9.94883e-16
Si010764m.g	WRKY DNA-binding protein 70	923	45	104	3.36858	10.3175	1.61488	Up	4.40106e-11	4.6405e-10
Si002751m.g	WRKY DNA-binding protein 24	1019	23	51	1.55952	4.58289	1.55516	Up	7.42206e-06	4.25826e-05
Si028023m.g	WRKY DNA-binding protein 34	1809	175	62	6.684	3.13831	-1.09072	Down	8.45126e-08	6.35988e-07
Si012785m.g	WRKY DNA-binding protein 2	2037	78	18	2.6457	0.809142	-1.70918	Down	6.15632e-07	4.11242e-06
Si006798m.g	WRKY family transcription factor	1351	154	23	7.87593	1.55889	-2.33693	Down	6.62736e-18	1.15303e-16
Si010813m.g	WRKY DNA-binding protein 54	972	112	181	7.96138	17.0512	1.09878	Up	1.12021e-10	1.14396e-09
Si003753m.g	basic helix-loop-helix (bHLH) DNA-binding transcription factor	1260	17	47	0.932213	3.41563	1.87342	Up	9.09202e-07	5.94113e-06
Si002655m.g	basic helix-loop-helix (bHLH) DNA-binding superfamily protein	1072	49	77	3.15819	6.57717	1.05837	Up	4.53932e-05	0.000228185
Si021549m.g	basic helix-loop-helix (bHLH) DNA-binding superfamily protein	2073	150	55	4.99952	2.42944	-1.04117	Down	1.81784e-06	1.13774e-05
Si006781m.g	basic helix-loop-helix (bHLH) DNA-binding superfamily protein	1485	235	69	10.934	4.25467	-1.3617	Down	1.44386e-13	1.89407e-12
Si014139m.g	basic helix-loop-helix (bHLH) DNA-binding superfamily protein	1234	91	24	5.09522	1.7809	-1.51654	Down	7.26966e-07	4.81576e-06
Si026212m.g	basic helix-loop-helix (bHLH) DNA-binding superfamily protein	2133	241	42	7.80662	1.80302	-2.11428	Down	2.74238e-24	6.565e-23
Si010812m.g	basic helix-loop-helix (bHLH) DNA-binding superfamily protein	1167	98	23	5.80219	1.80468	-1.68485	Down	2.91946e-08	2.32498e-07
Si039302m.g	HISTONE-LIKE TRANSCRIPTION FACTOR (CBF/NF-Y) FAMILY PROTEIN	1059	38	4	2.47927	0.345865	-2.84163	Down	2.9053e-06	1.77106e-05
Si026768m.g	NF-YC11	1202	623	220	35.8113	16.7595	-1.09544	Down	2.43528e-24	5.83484e-23
Si007136m.g	PLATZ transcription factor family protein,zinc-binding protein	1717	455	164	18.3096	8.74615	-1.06588	Down	1.80496e-17	3.06009e-16
Si018139m.g	PLATZ transcription factor family protein,zinc-binding protein	1243	43	9	2.3902	0.663002	-1.85005	Down	0.000107942	0.000504087
Si013962m.g	bZIP transcription factor family protein	1936	80	26	2.8551	1.22973	-1.21519	Down	8.7425e-05	0.000415507
Si021442m.g	Basic-leucine zipper (bZIP) transcription factor family protein	2431	443	155	12.5909	5.83835	-1.10875	Down	4.60026e-18	8.07405e-17
Si002546m.g	Basic-leucine zipper (bZIP) transcription factor family protein	1225	103	22	5.80949	1.64448	-1.82078	Down	1.97097e-09	1.77718e-08
Si022639m.g	bZIP transcription facto 3	1189	43	9	2.49875	0.693113	-1.85005	Down	0.000107942	0.000504256
Si031238m.g	bZIP transcription factor	667	64	118	6.62965	16.1994	1.28894	Up	3.28518e-09	2.89206e-08
Si036727m.g	HOMEOBOX PROTEIN TRANSCRIPTION FACTORS	1898	207	353	7.53548	17.0303	1.17633	Up	1.71344e-21	3.62017e-20
Si034202m.g	homeobox and START domains containing protein, putative, expressed	3336	229	73	4.74292	2.00373	-1.24309	Down	1.0169e-11	1.13805e-10
Si030836m.g	Homeobox domain	1361	34	145	1.72607	9.75558	2.49874	Up	2.18476e-25	5.47939e-24
Si006303m.g	HOMEOBOX PROTEIN TRANSCRIPTION FACTORS
Si007082m.g	homeobox associated leucine zipper, putative, expressed	1147	103	27	6.20455	2.15548	-1.52532	Down	1.16667e-07	8.59411e-07
Si010550m.g	homeobox associated leucine zipper, putative, expressed	1461	30	87	1.41876	5.45271	1.94235	Up	6.7649e-12	7.68185e-11
Si036329m.g	HOMEOBOX PROTEIN TRANSCRIPTION FACTORS	1485	36	3	1.67499	0.184986	-3.17867	Down	1.61524e-06	1.01987e-05
Si036519m.g	Homeobox-leucine zipper protein family;Transcription factor HEX	1405	129	33	6.34381	2.1507	-1.56054	Down	1.55129e-09	1.41803e-08
Si016483m.g	homeobox and START domains containing protein,Transcription factor PHOX2/ARIX, contains HOX domain	2775	124	17	3.08742	0.560956	-2.46044	Down	1.73366e-15	2.56636e-14
Si016883m.g	HOMEOBOX PROTEIN TRANSCRIPTION FACTORS	1796	79	18	3.03919	0.917718	-1.72756	Down	4.27744e-07	2.92817e-06
Si019862m.g	MADS BOX PROTEIN	462	21	44	3.14061	8.72075	1.47341	Up	6.42758e-05	0.000313719
Si010533m.g	MYC	1225	69	127	3.89179	9.49316	1.28645	Up	8.82844e-10	8.25398e-09
Si036568m.g	Transcription factor HAND2	1392	42	74	2.08472	4.86783	1.22343	Up	6.98034e-06	4.0247e-05
Si004417m.g	TRANSCRIPTION FACTOR GATA (GATA BINDING FACTOR)	621	148	255	16.4667	37.6003	1.19119	Up	2.9928e-16	4.71028e-15
Si017397m.g	Transcription factor GT-2 and related proteins, contains trihelix DNA-binding/SANT domain	1430	86	16	4.15527	1.02454	-2.01997	Down	4.60126e-09	4.00139e-08
Si013953m.g	OsFBX209 - F-box domain containing protein, expressed	1375	67	13	3.36673	0.865733	-1.95936	Down	4.25286e-07	2.9142e-06
Si009650m.g	E2F transcription factor 3	2186	77	19	2.43376	0.795878	-1.61257	Down	1.98632e-06	1.23515e-05
Si023286m.g	ZFP4 (ZINC FINGER PROTEIN 4), NUCLEIC ACID BINDING / TRANSCRIPTION FACTOR/ ZINC	1068	270	73	17.4674	6.25885	-1.4807	Down	3.21286e-17	5.37836e-16
Si036273m.g	TRANSCRIPTION FACTOR GATA (GATA BINDING FACTOR)	1499	353	102	16.2708	6.23077	-1.38481	Down	4.03714e-20	7.89564e-19
Si000510m.g	transcription factor X1, putative, expressed	2690	228	66	5.85624	2.24665	-1.3822	Down	1.79808e-13	2.33784e-12
Si022026m.g	HEAT SHOCK TRANSCRIPTION FACTOR	2046	75	18	2.53275	0.805583	-1.6526	Down	1.81117e-06	1.13433e-05

## Sheet: S T6
Supplementary Table 6. lists of 248 common differentially expressed genes for potassium deprivation among millet, rice and Arabidopsis
Foxtail millet	Arabidopsis	Rice	Gene Description in Arabidopsis	Gene Description in Rice
Si010609m	AT1G14550.1	LOC_Os06g48010.1	anionic peroxidase, putative	protein Peroxidase 16 precursor, putative
Si040861m	AT1G51880.1	LOC_Os08g39210.1	leucine-rich repeat protein kinase, putative	protein wall-associated kinase-like 1, putative, expressed
Si035161m	AT4G37370.1	LOC_Os03g25150.1	CYP81D8; electron carrier/ heme binding / iron ion binding / monooxygenase/ oxygen binding	protein transposon protein, putative, unclassified, expressed
Si032517m	AT1G51880.1	LOC_Os02g56370.1	leucine-rich repeat protein kinase, putative	protein wall-associated kinase-like 1, putative, expressed
Si010314m	AT1G70450.1	LOC_Os08g10330.1	protein kinase family protein	protein SHR5-receptor-like kinase, putative, expressed
Si026520m	AT1G29670.1	LOC_Os01g11790.1	GDSL-motif lipase/hydrolase family protein	protein GDSL-like Lipase/Acylhydrolase family protein
Si009810m	AT2G30750.1	LOC_Os03g25150.1	CYP71A12 (cytochrome P450, family 71, subfamily A, polypeptide 12); electron carrier/ heme binding / iron ion binding / monooxygenase/ oxygen binding	protein transposon protein, putative, unclassified, expressed
Si024357m	AT1G29670.1	LOC_Os01g11790.1	GDSL-motif lipase/hydrolase family protein	protein GDSL-like Lipase/Acylhydrolase family protein
Si021747m	AT1G51880.1	LOC_Os08g10330.1	leucine-rich repeat protein kinase, putative	protein SHR5-receptor-like kinase, putative, expressed
Si034300m	AT4G13420.1	LOC_Os06g15910.1	HAK5 (HIGH AFFINITY K+ TRANSPORTER 5); potassium ion transmembrane transporter/ potassium:sodium symporter	protein Potassium transporter 8, putative, expressed
Si008567m	AT1G70450.1	LOC_Os02g56370.1	protein kinase family protein	protein wall-associated kinase-like 1, putative, expressed
Si017675m	AT1G49570.1	LOC_Os06g48010.1	peroxidase, putative	protein Peroxidase 16 precursor, putative
Si005832m	AT1G60630.1	LOC_Os08g10330.1	leucine-rich repeat family protein	protein SHR5-receptor-like kinase, putative, expressed
Si016880m	AT4G37370.1	LOC_Os03g25150.1	CYP81D8; electron carrier/ heme binding / iron ion binding / monooxygenase/ oxygen binding	protein transposon protein, putative, unclassified, expressed
Si005145m	AT2G27690.1	LOC_Os03g25150.1	CYP94C1; fatty acid (omega-1)-hydroxylase/ oxygen binding	protein transposon protein, putative, unclassified, expressed
Si026932m	AT1G64160.1	LOC_Os11g07770.1	disease resistance-responsive family protein / dirigent family protein	protein Dirigent-like protein
Si010491m	AT2G44800.1	LOC_Os06g37590.1	oxidoreductase, 2OG-Fe(II) oxygenase family protein	protein oxidoreductase, 2OG-Fe oxygenase family protein, expressed
Si009847m	AT4G32950.1	LOC_Os04g49490.1	protein phosphatase 2C, putative / PP2C, putative	protein protein phosphatase 2C family protein, putative, expressed
Si022444m	AT5G50260.1	LOC_Os09g39090.1	cysteine proteinase, putative	protein Papain family cysteine protease containing protein, expressed
Si017494m	AT1G29670.1	LOC_Os01g11790.1	GDSL-motif lipase/hydrolase family protein	protein GDSL-like Lipase/Acylhydrolase family protein
Si035322m	AT3G52970.1	LOC_Os03g25150.1	CYP76G1; electron carrier/ heme binding / iron ion binding / monooxygenase/ oxygen binding	protein transposon protein, putative, unclassified, expressed
Si034090m	AT1G60630.1	LOC_Os08g10330.1	leucine-rich repeat family protein	protein SHR5-receptor-like kinase, putative, expressed
Si033890m	AT1G70450.1	LOC_Os08g10330.1	protein kinase family protein	protein SHR5-receptor-like kinase, putative, expressed
Si027690m	AT1G64160.1	LOC_Os11g07770.1	disease resistance-responsive family protein / dirigent family protein	protein Dirigent-like protein
Si005782m	AT1G51880.1	LOC_Os01g59550.1	leucine-rich repeat protein kinase, putative	protein Protein kinase domain containing protein, expressed
Si009775m	AT3G20110.1	LOC_Os03g25150.1	CYP705A20; electron carrier/ heme binding / iron ion binding / monooxygenase/ oxygen binding	protein transposon protein, putative, unclassified, expressed
Si009259m	AT1G70450.1	LOC_Os08g10330.1	protein kinase family protein	protein SHR5-receptor-like kinase, putative, expressed
Si022620m	AT3G49960.1	LOC_Os06g48010.1	peroxidase, putative	protein Peroxidase 16 precursor, putative
Si004458m	AT1G51880.1	LOC_Os08g10330.1	leucine-rich repeat protein kinase, putative	protein SHR5-receptor-like kinase, putative, expressed
Si026458m	AT1G51880.1	LOC_Os08g10330.1	leucine-rich repeat protein kinase, putative	protein SHR5-receptor-like kinase, putative, expressed
Si035280m	AT2G30750.1	LOC_Os03g25150.1	CYP71A12 (cytochrome P450, family 71, subfamily A, polypeptide 12); electron carrier/ heme binding / iron ion binding / monooxygenase/ oxygen binding	protein transposon protein, putative, unclassified, expressed
Si020906m	AT1G21110.1	LOC_Os11g20040.1	O-methyltransferase, putative	protein O-methyltransferase family protein
Si005903m	AT1G33600.1	LOC_Os11g31540.1	leucine-rich repeat family protein	protein BRASSINOSTEROID INSENSITIVE 1-associated receptor kinase 1 precursor, putative, expressed
Si002441m	AT1G01140.1	LOC_Os12g41510.1	CIPK9 (CBL-INTERACTING PROTEIN KINASE 9); ATP binding / kinase/ protein kinase/ protein serine/threonine kinase	protein lectin protein kinase, putative, expressed
Si034397m	AT1G51880.1	LOC_Os02g56370.1	leucine-rich repeat protein kinase, putative	protein wall-associated kinase-like 1, putative, expressed
Si031319m	AT2G25060.1	LOC_Os06g50420.1	plastocyanin-like domain-containing protein	protein Plastocyanin-like domain containing protein
Si007296m	AT2G25060.1	LOC_Os06g50420.1	plastocyanin-like domain-containing protein	protein Plastocyanin-like domain containing protein
Si029541m	AT3G52970.1	LOC_Os03g25150.1	CYP76G1; electron carrier/ heme binding / iron ion binding / monooxygenase/ oxygen binding	protein transposon protein, putative, unclassified, expressed
Si009399m	AT1G60630.1	LOC_Os12g41510.1	leucine-rich repeat family protein	protein lectin protein kinase, putative, expressed
Si020176m	AT2G25060.1	LOC_Os06g50420.1	plastocyanin-like domain-containing protein	protein Plastocyanin-like domain containing protein
Si035935m	AT4G36220.1	LOC_Os03g25150.1	FAH1 (FERULIC ACID 5-HYDROXYLASE 1); ferulate 5-hydroxylase/ monooxygenase	protein transposon protein, putative, unclassified, expressed
Si021786m	AT1G70450.1	LOC_Os08g10330.1	protein kinase family protein	protein SHR5-receptor-like kinase, putative, expressed
Si013353m	AT1G60630.1	LOC_Os08g10330.1	leucine-rich repeat family protein	protein SHR5-receptor-like kinase, putative, expressed
Si008544m	AT2G27690.1	LOC_Os03g25150.1	CYP94C1; fatty acid (omega-1)-hydroxylase/ oxygen binding	protein transposon protein, putative, unclassified, expressed
Si005969m	AT1G51880.1	LOC_Os12g41510.1	leucine-rich repeat protein kinase, putative	protein lectin protein kinase, putative, expressed
Si034290m	AT4G13420.1	LOC_Os06g15910.1	HAK5 (HIGH AFFINITY K+ TRANSPORTER 5); potassium ion transmembrane transporter/ potassium:sodium symporter	protein Potassium transporter 8, putative, expressed
Si013512m	AT2G30750.1	LOC_Os03g25150.1	CYP71A12 (cytochrome P450, family 71, subfamily A, polypeptide 12); electron carrier/ heme binding / iron ion binding / monooxygenase/ oxygen binding	protein transposon protein, putative, unclassified, expressed
Si035025m	AT4G31940.1	LOC_Os03g25150.1	CYP82C4; electron carrier/ heme binding / iron ion binding / monooxygenase/ oxygen binding	protein transposon protein, putative, unclassified, expressed
Si013955m	AT3G52970.1	LOC_Os03g25150.1	CYP76G1; electron carrier/ heme binding / iron ion binding / monooxygenase/ oxygen binding	protein transposon protein, putative, unclassified, expressed
Si001026m	AT4G37370.1	LOC_Os03g25150.1	CYP81D8; electron carrier/ heme binding / iron ion binding / monooxygenase/ oxygen binding	protein transposon protein, putative, unclassified, expressed
Si005160m	AT1G51880.1	LOC_Os08g10330.1	leucine-rich repeat protein kinase, putative	protein SHR5-receptor-like kinase, putative, expressed
Si022669m	AT1G49570.1	LOC_Os06g48010.1	peroxidase, putative	protein Peroxidase 16 precursor, putative
Si017287m	AT1G70450.1	LOC_Os08g10330.1	protein kinase family protein	protein SHR5-receptor-like kinase, putative, expressed
Si012185m	AT4G13420.1	LOC_Os06g15910.1	HAK5 (HIGH AFFINITY K+ TRANSPORTER 5); potassium ion transmembrane transporter/ potassium:sodium symporter	protein Potassium transporter 8, putative, expressed
Si035129m	AT4G36220.1	LOC_Os03g25150.1	FAH1 (FERULIC ACID 5-HYDROXYLASE 1); ferulate 5-hydroxylase/ monooxygenase	protein transposon protein, putative, unclassified, expressed
Si017617m	AT5G50260.1	LOC_Os09g39090.1	cysteine proteinase, putative	protein Papain family cysteine protease containing protein, expressed
Si009448m	AT1G51880.1	LOC_Os09g38840.1	leucine-rich repeat protein kinase, putative	protein wall-associated kinase-like 1, putative, expressed
Si011734m	AT3G49960.1	LOC_Os06g48010.1	peroxidase, putative	protein Peroxidase 16 precursor, putative
Si019868m	AT1G53990.1	LOC_Os01g11790.1	GLIP3; carboxylesterase/ lipase	protein GDSL-like Lipase/Acylhydrolase family protein
Si013601m	AT4G36220.1	LOC_Os03g25150.1	FAH1 (FERULIC ACID 5-HYDROXYLASE 1); ferulate 5-hydroxylase/ monooxygenase	protein transposon protein, putative, unclassified, expressed
Si034593m	AT1G60630.1	LOC_Os08g10330.1	leucine-rich repeat family protein	protein SHR5-receptor-like kinase, putative, expressed
Si000218m	AT1G01140.1	LOC_Os12g41510.1	CIPK9 (CBL-INTERACTING PROTEIN KINASE 9); ATP binding / kinase/ protein kinase/ protein serine/threonine kinase	protein lectin protein kinase, putative, expressed
Si001419m	AT1G29670.1	LOC_Os01g11790.1	GDSL-motif lipase/hydrolase family protein	protein GDSL-like Lipase/Acylhydrolase family protein
Si027640m	AT1G51880.1	LOC_Os11g47110.1	leucine-rich repeat protein kinase, putative	protein Protein kinase domain containing protein
Si026526m	AT1G21110.1	LOC_Os11g20040.1	O-methyltransferase, putative	protein O-methyltransferase family protein
Si024630m	AT1G51880.1	LOC_Os01g59550.1	leucine-rich repeat protein kinase, putative	protein Protein kinase domain containing protein, expressed
Si013330m	AT1G70450.1	LOC_Os08g39210.1	protein kinase family protein	protein wall-associated kinase-like 1, putative, expressed
Si009293m	AT1G70450.1	LOC_Os08g10330.1	protein kinase family protein	protein SHR5-receptor-like kinase, putative, expressed
Si034124m	AT1G51880.1	LOC_Os01g59550.1	leucine-rich repeat protein kinase, putative	protein Protein kinase domain containing protein, expressed
Si006672m	AT1G53990.1	LOC_Os01g11790.1	GLIP3; carboxylesterase/ lipase	protein GDSL-like Lipase/Acylhydrolase family protein
Si030086m	AT5G50260.1	LOC_Os09g39090.1	cysteine proteinase, putative	protein Papain family cysteine protease containing protein, expressed
Si017767m	AT3G49960.1	LOC_Os06g48010.1	peroxidase, putative	protein Peroxidase 16 precursor, putative
Si011186m	AT1G70890.1	LOC_Os08g28670.1	MLP43 (MLP-LIKE PROTEIN 43)	protein ripening induced protein, putative, expressed
Si026491m	AT1G53990.1	LOC_Os01g11790.1	GLIP3; carboxylesterase/ lipase	protein GDSL-like Lipase/Acylhydrolase family protein
Si017577m	AT1G21110.1	LOC_Os11g20040.1	O-methyltransferase, putative	protein O-methyltransferase family protein
Si009489m	AT1G51880.1	LOC_Os12g41510.1	leucine-rich repeat protein kinase, putative	protein lectin protein kinase, putative, expressed
Si035675m	AT1G01140.1	LOC_Os08g39210.1	CIPK9 (CBL-INTERACTING PROTEIN KINASE 9); ATP binding / kinase/ protein kinase/ protein serine/threonine kinase	protein wall-associated kinase-like 1, putative, expressed
Si029006m	AT1G51880.1	LOC_Os02g56370.1	leucine-rich repeat protein kinase, putative	protein wall-associated kinase-like 1, putative, expressed
Si017214m	AT3G19320.1	LOC_Os08g10330.1	leucine-rich repeat family protein	protein SHR5-receptor-like kinase, putative, expressed
Si027926m	AT1G60630.1	LOC_Os12g41510.1	leucine-rich repeat family protein	protein lectin protein kinase, putative, expressed
Si017558m	AT1G29670.1	LOC_Os01g11790.1	GDSL-motif lipase/hydrolase family protein	protein GDSL-like Lipase/Acylhydrolase family protein
Si010319m	AT1G29670.1	LOC_Os01g11790.1	GDSL-motif lipase/hydrolase family protein	protein GDSL-like Lipase/Acylhydrolase family protein
Si040048m	AT1G29670.1	LOC_Os01g11790.1	GDSL-motif lipase/hydrolase family protein	protein GDSL-like Lipase/Acylhydrolase family protein
Si026126m	AT1G51880.1	LOC_Os08g10330.1	leucine-rich repeat protein kinase, putative	protein SHR5-receptor-like kinase, putative, expressed
Si006236m	AT1G12110.1	LOC_Os02g46460.1	NRT1.1; nitrate transmembrane transporter/ transporter	protein POT family protein, expressed
Si020699m	AT1G49570.1	LOC_Os06g48010.1	peroxidase, putative	protein Peroxidase 16 precursor, putative
Si031364m	AT2G02850.1	LOC_Os06g50420.1	ARPN (PLANTACYANIN); copper ion binding / electron carrier	protein Plastocyanin-like domain containing protein
Si013371m	AT1G70450.1	LOC_Os08g10330.1	protein kinase family protein	protein SHR5-receptor-like kinase, putative, expressed
Si022585m	AT1G12110.1	LOC_Os05g34030.1	NRT1.1; nitrate transmembrane transporter/ transporter	protein POT family protein, expressed
Si008266m	AT1G51880.1	LOC_Os08g10330.1	leucine-rich repeat protein kinase, putative	protein SHR5-receptor-like kinase, putative, expressed
Si026522m	AT5G50260.1	LOC_Os09g39070.1	cysteine proteinase, putative	protein Papain family cysteine protease containing protein, expressed
Si030467m	AT1G33600.1	LOC_Os11g31540.1	leucine-rich repeat family protein	protein BRASSINOSTEROID INSENSITIVE 1-associated receptor kinase 1 precursor, putative, expressed
Si029280m	AT1G51880.1	LOC_Os09g38840.1	leucine-rich repeat protein kinase, putative	protein wall-associated kinase-like 1, putative, expressed
Si035208m	AT4G36220.1	LOC_Os03g25150.1	FAH1 (FERULIC ACID 5-HYDROXYLASE 1); ferulate 5-hydroxylase/ monooxygenase	protein transposon protein, putative, unclassified, expressed
Si027594m	AT3G20110.1	LOC_Os03g25150.1	CYP705A20; electron carrier/ heme binding / iron ion binding / monooxygenase/ oxygen binding	protein transposon protein, putative, unclassified, expressed
Si006893m	AT1G14550.1	LOC_Os06g48010.1	anionic peroxidase, putative	protein Peroxidase 16 precursor, putative
Si009457m	AT4G13420.1	LOC_Os06g15910.1	HAK5 (HIGH AFFINITY K+ TRANSPORTER 5); potassium ion transmembrane transporter/ potassium:sodium symporter	protein Potassium transporter 8, putative, expressed
Si029134m	AT1G51880.1	LOC_Os12g41510.1	leucine-rich repeat protein kinase, putative	protein lectin protein kinase, putative, expressed
Si013977m	AT1G21120.1	LOC_Os11g20040.1	O-methyltransferase, putative	protein O-methyltransferase family protein
Si020214m	AT3G19320.1	LOC_Os08g10330.1	leucine-rich repeat family protein	protein SHR5-receptor-like kinase, putative, expressed
Si006758m	AT1G29670.1	LOC_Os01g11790.1	GDSL-motif lipase/hydrolase family protein	protein GDSL-like Lipase/Acylhydrolase family protein
Si028657m	AT1G70450.1	LOC_Os08g10330.1	protein kinase family protein	protein SHR5-receptor-like kinase, putative, expressed
Si013384m	AT1G60630.1	LOC_Os08g10330.1	leucine-rich repeat family protein	protein SHR5-receptor-like kinase, putative, expressed
Si000392m	AT4G13420.1	LOC_Os06g15910.1	HAK5 (HIGH AFFINITY K+ TRANSPORTER 5); potassium ion transmembrane transporter/ potassium:sodium symporter	protein Potassium transporter 8, putative, expressed
Si033990m	AT1G70450.1	LOC_Os01g59550.1	protein kinase family protein	protein Protein kinase domain containing protein, expressed
Si027776m	AT1G51880.1	LOC_Os11g47110.1	leucine-rich repeat protein kinase, putative	protein Protein kinase domain containing protein
Si013957m	AT1G21110.1	LOC_Os11g20040.1	O-methyltransferase, putative	protein O-methyltransferase family protein
Si030593m	AT1G14550.1	LOC_Os06g48010.1	anionic peroxidase, putative	protein Peroxidase 16 precursor, putative
Si013935m	AT1G33600.1	LOC_Os08g10330.1	leucine-rich repeat family protein	protein SHR5-receptor-like kinase, putative, expressed
Si013968m	AT5G50260.1	LOC_Os09g39090.1	cysteine proteinase, putative	protein Papain family cysteine protease containing protein, expressed
Si027701m	AT1G51880.1	LOC_Os12g41510.1	leucine-rich repeat protein kinase, putative	protein lectin protein kinase, putative, expressed
Si010473m	AT5G05600.1	LOC_Os06g37590.1	oxidoreductase, 2OG-Fe(II) oxygenase family protein	protein oxidoreductase, 2OG-Fe oxygenase family protein, expressed
Si010162m	AT1G29670.1	LOC_Os01g11790.1	GDSL-motif lipase/hydrolase family protein	protein GDSL-like Lipase/Acylhydrolase family protein
Si000896m	AT1G12110.1	LOC_Os05g34030.1	NRT1.1; nitrate transmembrane transporter/ transporter	protein POT family protein, expressed
Si028145m	AT1G51880.1	LOC_Os12g41510.1	leucine-rich repeat protein kinase, putative	protein lectin protein kinase, putative, expressed
Si021411m	AT1G51880.1	LOC_Os11g47110.1	leucine-rich repeat protein kinase, putative	protein Protein kinase domain containing protein
Si035236m	AT2G27690.1	LOC_Os03g25150.1	CYP94C1; fatty acid (omega-1)-hydroxylase/ oxygen binding	protein transposon protein, putative, unclassified, expressed
Si027588m	AT1G51880.1	LOC_Os11g47110.1	leucine-rich repeat protein kinase, putative	protein Protein kinase domain containing protein
Si036015m	AT4G32950.1	LOC_Os04g49490.1	protein phosphatase 2C, putative / PP2C, putative	protein protein phosphatase 2C family protein, putative, expressed
Si018392m	AT2G25060.1	LOC_Os06g50420.1	plastocyanin-like domain-containing protein	protein Plastocyanin-like domain containing protein
Si006589m	AT1G29670.1	LOC_Os01g11790.1	GDSL-motif lipase/hydrolase family protein	protein GDSL-like Lipase/Acylhydrolase family protein
Si026507m	AT1G70450.1	LOC_Os01g59550.1	protein kinase family protein	protein Protein kinase domain containing protein, expressed
Si008780m	AT1G70450.1	LOC_Os08g39210.1	protein kinase family protein	protein wall-associated kinase-like 1, putative, expressed
Si001849m	AT1G29670.1	LOC_Os01g11790.1	GDSL-motif lipase/hydrolase family protein	protein GDSL-like Lipase/Acylhydrolase family protein
Si028777m	AT1G33600.1	LOC_Os08g10330.1	leucine-rich repeat family protein	protein SHR5-receptor-like kinase, putative, expressed
Si028131m	AT2G30750.1	LOC_Os03g25150.1	CYP71A12 (cytochrome P450, family 71, subfamily A, polypeptide 12); electron carrier/ heme binding / iron ion binding / monooxygenase/ oxygen binding	protein transposon protein, putative, unclassified, expressed
Si026569m	AT1G21110.1	LOC_Os11g20040.1	O-methyltransferase, putative	protein O-methyltransferase family protein
Si035269m	AT4G37370.1	LOC_Os03g25150.1	CYP81D8; electron carrier/ heme binding / iron ion binding / monooxygenase/ oxygen binding	protein transposon protein, putative, unclassified, expressed
Si025844m	AT1G51880.1	LOC_Os01g59550.1	leucine-rich repeat protein kinase, putative	protein Protein kinase domain containing protein, expressed
Si036480m	AT1G14550.1	LOC_Os06g48010.1	anionic peroxidase, putative	protein Peroxidase 16 precursor, putative
Si029492m	AT4G36220.1	LOC_Os03g25150.1	FAH1 (FERULIC ACID 5-HYDROXYLASE 1); ferulate 5-hydroxylase/ monooxygenase	protein transposon protein, putative, unclassified, expressed
Si013322m	AT1G51880.1	LOC_Os02g56370.1	leucine-rich repeat protein kinase, putative	protein wall-associated kinase-like 1, putative, expressed
Si000270m	AT1G70450.1	LOC_Os08g10330.1	protein kinase family protein	protein SHR5-receptor-like kinase, putative, expressed
Si026599m	AT5G50260.1	LOC_Os09g39090.1	cysteine proteinase, putative	protein Papain family cysteine protease containing protein, expressed
Si001122m	AT1G33600.1	LOC_Os08g10330.1	leucine-rich repeat family protein	protein SHR5-receptor-like kinase, putative, expressed
Si008342m	AT1G51880.1	LOC_Os08g39210.1	leucine-rich repeat protein kinase, putative	protein wall-associated kinase-like 1, putative, expressed
Si035299m	AT2G30750.1	LOC_Os03g25150.1	CYP71A12 (cytochrome P450, family 71, subfamily A, polypeptide 12); electron carrier/ heme binding / iron ion binding / monooxygenase/ oxygen binding	protein transposon protein, putative, unclassified, expressed
Si006717m	AT1G29670.1	LOC_Os01g11790.1	GDSL-motif lipase/hydrolase family protein	protein GDSL-like Lipase/Acylhydrolase family protein
Si009212m	AT1G60630.1	LOC_Os08g10330.1	leucine-rich repeat family protein	protein SHR5-receptor-like kinase, putative, expressed
Si036289m	AT1G51880.1	LOC_Os01g59550.1	leucine-rich repeat protein kinase, putative	protein Protein kinase domain containing protein, expressed
Si025168m	AT1G12110.1	LOC_Os05g34030.1	NRT1.1; nitrate transmembrane transporter/ transporter	protein POT family protein, expressed
Si006674m	AT1G29670.1	LOC_Os01g11790.1	GDSL-motif lipase/hydrolase family protein	protein GDSL-like Lipase/Acylhydrolase family protein
Si000714m	AT1G51880.1	LOC_Os08g10330.1	leucine-rich repeat protein kinase, putative	protein SHR5-receptor-like kinase, putative, expressed
Si022485m	AT1G29670.1	LOC_Os01g11790.1	GDSL-motif lipase/hydrolase family protein	protein GDSL-like Lipase/Acylhydrolase family protein
Si039524m	AT2G19060.1	LOC_Os01g11790.1	GDSL-motif lipase/hydrolase family protein	protein GDSL-like Lipase/Acylhydrolase family protein
Si034812m	AT1G12110.1	LOC_Os02g46460.1	NRT1.1; nitrate transmembrane transporter/ transporter	protein POT family protein, expressed
Si000210m	AT1G51880.1	LOC_Os08g10330.1	leucine-rich repeat protein kinase, putative	protein SHR5-receptor-like kinase, putative, expressed
Si000846m	AT1G12110.1	LOC_Os05g34030.1	NRT1.1; nitrate transmembrane transporter/ transporter	protein POT family protein, expressed
Si028287m	AT1G51880.1	LOC_Os01g59550.1	leucine-rich repeat protein kinase, putative	protein Protein kinase domain containing protein, expressed
Si035744m	AT1G70450.1	LOC_Os08g10330.1	protein kinase family protein	protein SHR5-receptor-like kinase, putative, expressed
Si001945m	AT3G49960.1	LOC_Os06g48010.1	peroxidase, putative	protein Peroxidase 16 precursor, putative
Si030527m	AT1G14550.1	LOC_Os06g48010.1	anionic peroxidase, putative	protein Peroxidase 16 precursor, putative
Si034826m	AT1G12110.1	LOC_Os05g34030.1	NRT1.1; nitrate transmembrane transporter/ transporter	protein POT family protein, expressed
Si006466m	AT2G30750.1	LOC_Os03g25150.1	CYP71A12 (cytochrome P450, family 71, subfamily A, polypeptide 12); electron carrier/ heme binding / iron ion binding / monooxygenase/ oxygen binding	protein transposon protein, putative, unclassified, expressed
Si000994m	AT2G30750.1	LOC_Os03g25150.1	CYP71A12 (cytochrome P450, family 71, subfamily A, polypeptide 12); electron carrier/ heme binding / iron ion binding / monooxygenase/ oxygen binding	protein transposon protein, putative, unclassified, expressed
Si011794m	AT1G70450.1	LOC_Os08g10330.1	protein kinase family protein	protein SHR5-receptor-like kinase, putative, expressed
Si028033m	AT1G70450.1	LOC_Os08g10330.1	protein kinase family protein	protein SHR5-receptor-like kinase, putative, expressed
Si034638m	AT2G27690.1	LOC_Os03g25150.1	CYP94C1; fatty acid (omega-1)-hydroxylase/ oxygen binding	protein transposon protein, putative, unclassified, expressed
Si034267m	AT1G60630.1	LOC_Os12g41510.1	leucine-rich repeat family protein	protein lectin protein kinase, putative, expressed
Si006691m	AT1G29670.1	LOC_Os01g11790.1	GDSL-motif lipase/hydrolase family protein	protein GDSL-like Lipase/Acylhydrolase family protein
Si036349m	AT5G05600.1	LOC_Os06g37590.1	oxidoreductase, 2OG-Fe(II) oxygenase family protein	protein oxidoreductase, 2OG-Fe oxygenase family protein, expressed
Si029070m	AT1G70450.1	LOC_Os08g10330.1	protein kinase family protein	protein SHR5-receptor-like kinase, putative, expressed
Si026021m	AT1G70450.1	LOC_Os11g47110.1	protein kinase family protein	protein Protein kinase domain containing protein
Si031143m	AT1G29670.1	LOC_Os01g11790.1	GDSL-motif lipase/hydrolase family protein	protein GDSL-like Lipase/Acylhydrolase family protein
Si000809m	AT1G51880.1	LOC_Os08g10330.1	leucine-rich repeat protein kinase, putative	protein SHR5-receptor-like kinase, putative, expressed
Si009397m	AT1G51880.1	LOC_Os08g10330.1	leucine-rich repeat protein kinase, putative	protein SHR5-receptor-like kinase, putative, expressed
Si000997m	AT4G37430.1	LOC_Os03g25150.1	CYP91A2 (CYTOCHROME P450 MONOOXYGENASE 91A2); electron carrier/ heme binding / iron ion binding / monooxygenase/ oxygen binding	protein transposon protein, putative, unclassified, expressed
Si010770m	AT4G32950.1	LOC_Os04g49490.1	protein phosphatase 2C, putative / PP2C, putative	protein protein phosphatase 2C family protein, putative, expressed
Si030428m	AT3G49960.1	LOC_Os06g48010.1	peroxidase, putative	protein Peroxidase 16 precursor, putative
Si000962m	AT1G12110.1	LOC_Os05g34030.1	NRT1.1; nitrate transmembrane transporter/ transporter	protein POT family protein, expressed
Si016227m	AT1G51880.1	LOC_Os02g56370.1	leucine-rich repeat protein kinase, putative	protein wall-associated kinase-like 1, putative, expressed
Si016203m	AT1G51880.1	LOC_Os08g10330.1	leucine-rich repeat protein kinase, putative	protein SHR5-receptor-like kinase, putative, expressed
Si021227m	AT1G51880.1	LOC_Os01g59550.1	leucine-rich repeat protein kinase, putative	protein Protein kinase domain containing protein, expressed
Si016740m	AT1G12110.1	LOC_Os02g46460.1	NRT1.1; nitrate transmembrane transporter/ transporter	protein POT family protein, expressed
Si016248m	AT1G70450.1	LOC_Os09g38840.1	protein kinase family protein	protein wall-associated kinase-like 1, putative, expressed
Si036350m	AT1G29670.1	LOC_Os01g11790.1	GDSL-motif lipase/hydrolase family protein	protein GDSL-like Lipase/Acylhydrolase family protein
Si017542m	AT1G29670.1	LOC_Os01g11790.1	GDSL-motif lipase/hydrolase family protein	protein GDSL-like Lipase/Acylhydrolase family protein
Si017824m	AT1G14550.1	LOC_Os06g48010.1	anionic peroxidase, putative	protein Peroxidase 16 precursor, putative
Si001462m	AT2G19060.1	LOC_Os01g11790.1	GDSL-motif lipase/hydrolase family protein	protein GDSL-like Lipase/Acylhydrolase family protein
Si036041m	AT1G48260.1	LOC_Os08g10330.1	CIPK17 (CBL-INTERACTING PROTEIN KINASE 17); ATP binding / kinase/ protein kinase/ protein serine/threonine kinase	protein SHR5-receptor-like kinase, putative, expressed
Si010425m	AT1G29670.1	LOC_Os01g11790.1	GDSL-motif lipase/hydrolase family protein	protein GDSL-like Lipase/Acylhydrolase family protein
Si022557m	AT1G49570.1	LOC_Os06g48010.1	peroxidase, putative	protein Peroxidase 16 precursor, putative
Si022421m	AT1G21110.1	LOC_Os11g20040.1	O-methyltransferase, putative	protein O-methyltransferase family protein
Si001020m	AT4G36220.1	LOC_Os03g25150.1	FAH1 (FERULIC ACID 5-HYDROXYLASE 1); ferulate 5-hydroxylase/ monooxygenase	protein transposon protein, putative, unclassified, expressed
Si021120m	AT1G33600.1	LOC_Os08g10330.1	leucine-rich repeat family protein	protein SHR5-receptor-like kinase, putative, expressed
Si000509m	AT1G70450.1	LOC_Os08g10330.1	protein kinase family protein	protein SHR5-receptor-like kinase, putative, expressed
Si005936m	AT1G51880.1	LOC_Os02g56370.1	leucine-rich repeat protein kinase, putative	protein wall-associated kinase-like 1, putative, expressed
Si026245m	AT2G30750.1	LOC_Os03g25150.1	CYP71A12 (cytochrome P450, family 71, subfamily A, polypeptide 12); electron carrier/ heme binding / iron ion binding / monooxygenase/ oxygen binding	protein transposon protein, putative, unclassified, expressed
Si011165m	AT1G64160.1	LOC_Os11g07770.1	disease resistance-responsive family protein / dirigent family protein	protein Dirigent-like protein
Si002323m	AT1G12010.1	LOC_Os06g37590.1	1-aminocyclopropane-1-carboxylate oxidase, putative / ACC oxidase, putative	protein oxidoreductase, 2OG-Fe oxygenase family protein, expressed
Si017576m	AT1G29670.1	LOC_Os01g11790.1	GDSL-motif lipase/hydrolase family protein	protein GDSL-like Lipase/Acylhydrolase family protein
Si008816m	AT1G51880.1	LOC_Os12g41510.1	leucine-rich repeat protein kinase, putative	protein lectin protein kinase, putative, expressed
Si024492m	AT1G12110.1	LOC_Os05g34030.1	NRT1.1; nitrate transmembrane transporter/ transporter	protein POT family protein, expressed
Si009347m	AT1G70450.1	LOC_Os08g10330.1	protein kinase family protein	protein SHR5-receptor-like kinase, putative, expressed
Si000277m	AT1G51880.1	LOC_Os08g10330.1	leucine-rich repeat protein kinase, putative	protein SHR5-receptor-like kinase, putative, expressed
Si015808m	AT2G30750.1	LOC_Os03g25150.1	CYP71A12 (cytochrome P450, family 71, subfamily A, polypeptide 12); electron carrier/ heme binding / iron ion binding / monooxygenase/ oxygen binding	protein transposon protein, putative, unclassified, expressed
Si038583m	AT1G70450.1	LOC_Os08g10330.1	protein kinase family protein	protein SHR5-receptor-like kinase, putative, expressed
Si029590m	AT2G30750.1	LOC_Os03g25150.1	CYP71A12 (cytochrome P450, family 71, subfamily A, polypeptide 12); electron carrier/ heme binding / iron ion binding / monooxygenase/ oxygen binding	protein transposon protein, putative, unclassified, expressed
Si015351m	AT4G31940.1	LOC_Os03g25150.1	CYP82C4; electron carrier/ heme binding / iron ion binding / monooxygenase/ oxygen binding	protein transposon protein, putative, unclassified, expressed
Si035264m	AT1G70450.1	LOC_Os08g39210.1	protein kinase family protein	protein wall-associated kinase-like 1, putative, expressed
Si007988m	AT1G29670.1	LOC_Os01g11790.1	GDSL-motif lipase/hydrolase family protein	protein GDSL-like Lipase/Acylhydrolase family protein
Si029773m	AT4G31940.1	LOC_Os03g25150.1	CYP82C4; electron carrier/ heme binding / iron ion binding / monooxygenase/ oxygen binding	protein transposon protein, putative, unclassified, expressed
Si027448m	AT1G51880.1	LOC_Os08g39210.1	leucine-rich repeat protein kinase, putative	protein wall-associated kinase-like 1, putative, expressed
Si017813m	AT1G14550.1	LOC_Os06g48010.1	anionic peroxidase, putative	protein Peroxidase 16 precursor, putative
Si031345m	AT1G64160.1	LOC_Os11g07770.1	disease resistance-responsive family protein / dirigent family protein	protein Dirigent-like protein
Si000913m	AT4G37370.1	LOC_Os03g25150.1	CYP81D8; electron carrier/ heme binding / iron ion binding / monooxygenase/ oxygen binding	protein transposon protein, putative, unclassified, expressed
Si012042m	AT1G60630.1	LOC_Os11g31540.1	leucine-rich repeat family protein	protein BRASSINOSTEROID INSENSITIVE 1-associated receptor kinase 1 precursor, putative, expressed
Si038026m	AT2G02850.1	LOC_Os06g50420.1	ARPN (PLANTACYANIN); copper ion binding / electron carrier	protein Plastocyanin-like domain containing protein
Si028954m	AT1G60630.1	LOC_Os08g10330.1	leucine-rich repeat family protein	protein SHR5-receptor-like kinase, putative, expressed
Si009798m	AT2G30750.1	LOC_Os03g25150.1	CYP71A12 (cytochrome P450, family 71, subfamily A, polypeptide 12); electron carrier/ heme binding / iron ion binding / monooxygenase/ oxygen binding	protein transposon protein, putative, unclassified, expressed
Si017742m	AT5G05600.1	LOC_Os06g37590.1	oxidoreductase, 2OG-Fe(II) oxygenase family protein	protein oxidoreductase, 2OG-Fe oxygenase family protein, expressed
Si019741m	AT1G33600.1	LOC_Os08g10330.1	leucine-rich repeat family protein	protein SHR5-receptor-like kinase, putative, expressed
Si022005m	AT3G19320.1	LOC_Os11g31540.1	leucine-rich repeat family protein	protein BRASSINOSTEROID INSENSITIVE 1-associated receptor kinase 1 precursor, putative, expressed
Si016567m	AT2G27690.1	LOC_Os03g25150.1	CYP94C1; fatty acid (omega-1)-hydroxylase/ oxygen binding	protein transposon protein, putative, unclassified, expressed
Si032735m	AT1G33600.1	LOC_Os08g10330.1	leucine-rich repeat family protein	protein SHR5-receptor-like kinase, putative, expressed
Si025890m	AT1G51880.1	LOC_Os01g59550.1	leucine-rich repeat protein kinase, putative	protein Protein kinase domain containing protein, expressed
Si034488m	AT1G51880.1	LOC_Os02g56370.1	leucine-rich repeat protein kinase, putative	protein wall-associated kinase-like 1, putative, expressed
Si021995m	AT1G01140.1	LOC_Os08g10330.1	CIPK9 (CBL-INTERACTING PROTEIN KINASE 9); ATP binding / kinase/ protein kinase/ protein serine/threonine kinase	protein SHR5-receptor-like kinase, putative, expressed
Si034449m	AT1G70450.1	LOC_Os08g10330.1	protein kinase family protein	protein SHR5-receptor-like kinase, putative, expressed
Si029531m	AT2G27690.1	LOC_Os03g25150.1	CYP94C1; fatty acid (omega-1)-hydroxylase/ oxygen binding	protein transposon protein, putative, unclassified, expressed
Si004117m	AT2G25060.1	LOC_Os06g50420.1	plastocyanin-like domain-containing protein	protein Plastocyanin-like domain containing protein
Si026529m	AT1G21110.1	LOC_Os11g20040.1	O-methyltransferase, putative	protein O-methyltransferase family protein
Si030497m	AT3G49960.1	LOC_Os06g48010.1	peroxidase, putative	protein Peroxidase 16 precursor, putative
Si022422m	AT1G21110.1	LOC_Os11g20040.1	O-methyltransferase, putative	protein O-methyltransferase family protein
Si006269m	AT4G37430.1	LOC_Os03g25150.1	CYP91A2 (CYTOCHROME P450 MONOOXYGENASE 91A2); electron carrier/ heme binding / iron ion binding / monooxygenase/ oxygen binding	protein transposon protein, putative, unclassified, expressed
Si036339m	AT1G29670.1	LOC_Os01g11790.1	GDSL-motif lipase/hydrolase family protein	protein GDSL-like Lipase/Acylhydrolase family protein
Si005776m	AT1G51880.1	LOC_Os01g59550.1	leucine-rich repeat protein kinase, putative	protein Protein kinase domain containing protein, expressed
Si015310m	AT1G33600.1	LOC_Os08g10330.1	leucine-rich repeat family protein	protein SHR5-receptor-like kinase, putative, expressed
Si039520m	AT5G05600.1	LOC_Os06g37590.1	oxidoreductase, 2OG-Fe(II) oxygenase family protein	protein oxidoreductase, 2OG-Fe oxygenase family protein, expressed
Si006960m	AT1G51880.1	LOC_Os08g10330.1	leucine-rich repeat protein kinase, putative	protein SHR5-receptor-like kinase, putative, expressed
Si016491m	AT1G70450.1	LOC_Os09g38840.1	protein kinase family protein	protein wall-associated kinase-like 1, putative, expressed
Si036119m	AT1G49570.1	LOC_Os06g48010.1	peroxidase, putative	protein Peroxidase 16 precursor, putative
Si029587m	AT4G36220.1	LOC_Os03g25150.1	FAH1 (FERULIC ACID 5-HYDROXYLASE 1); ferulate 5-hydroxylase/ monooxygenase	protein transposon protein, putative, unclassified, expressed
Si016936m	AT1G33600.1	LOC_Os11g31540.1	leucine-rich repeat family protein	protein BRASSINOSTEROID INSENSITIVE 1-associated receptor kinase 1 precursor, putative, expressed
Si007943m	AT1G49570.1	LOC_Os06g48010.1	peroxidase, putative	protein Peroxidase 16 precursor, putative
Si013316m	AT1G51880.1	LOC_Os09g38840.1	leucine-rich repeat protein kinase, putative	protein wall-associated kinase-like 1, putative, expressed
Si009745m	AT1G12110.1	LOC_Os05g34030.1	NRT1.1; nitrate transmembrane transporter/ transporter	protein POT family protein, expressed
Si019097m	AT3G19320.1	LOC_Os08g10330.1	leucine-rich repeat family protein	protein SHR5-receptor-like kinase, putative, expressed
Si013694m	AT1G12110.1	LOC_Os05g34030.1	NRT1.1; nitrate transmembrane transporter/ transporter	protein POT family protein, expressed
Si026304m	AT1G51880.1	LOC_Os08g10330.1	leucine-rich repeat protein kinase, putative	protein SHR5-receptor-like kinase, putative, expressed
Si000914m	AT2G27690.1	LOC_Os03g25150.1	CYP94C1; fatty acid (omega-1)-hydroxylase/ oxygen binding	protein transposon protein, putative, unclassified, expressed
Si036449m	AT1G14550.1	LOC_Os06g48010.1	anionic peroxidase, putative	protein Peroxidase 16 precursor, putative
Si004745m	AT1G48260.1	LOC_Os02g56370.1	CIPK17 (CBL-INTERACTING PROTEIN KINASE 17); ATP binding / kinase/ protein kinase/ protein serine/threonine kinase	protein wall-associated kinase-like 1, putative, expressed
Si013615m	AT4G37370.1	LOC_Os03g25150.1	CYP81D8; electron carrier/ heme binding / iron ion binding / monooxygenase/ oxygen binding	protein transposon protein, putative, unclassified, expressed
Si034303m	AT4G13420.1	LOC_Os06g15910.1	HAK5 (HIGH AFFINITY K+ TRANSPORTER 5); potassium ion transmembrane transporter/ potassium:sodium symporter	protein Potassium transporter 8, putative, expressed
Si036541m	AT1G49570.1	LOC_Os06g48010.1	peroxidase, putative	protein Peroxidase 16 precursor, putative
Si026492m	AT5G50260.1	LOC_Os09g39090.1	cysteine proteinase, putative	protein Papain family cysteine protease containing protein, expressed
Si016416m	AT1G51880.1	LOC_Os02g56370.1	leucine-rich repeat protein kinase, putative	protein wall-associated kinase-like 1, putative, expressed

## Sheet: S T7
	Supplementary Table 7. lists of 1734 only expressed genes for potassium deprivation in foxtail millet
Supplementary Table 7. lists of 1734 only expressed genes for potassium deprivation in foxtail millet	ID	Gene Description
Si000029m	Si000029m	unknown protein
Si000033m	Si000033m	ICU2 (INCURVATA2); DNA-directed DNA polymerase
Si000043m	Si000043m	PDR12 (PLEIOTROPIC DRUG RESISTANCE 12); ATPase, coupled to transmembrane movement of substances
Si000044m	Si000044m	PDR12 (PLEIOTROPIC DRUG RESISTANCE 12); ATPase, coupled to transmembrane movement of substances
Si000069m	Si000069m	ABCB4 (ATP BINDING CASSETTE SUBFAMILY B4); ATPase, coupled to transmembrane movement of substances / xenobiotic-transporting ATPase
Si000074m	Si000074m	ABCB4 (ATP BINDING CASSETTE SUBFAMILY B4); ATPase, coupled to transmembrane movement of substances / xenobiotic-transporting ATPase
Si000078m	Si000078m	ABC transporter family protein
Si000130m	Si000130m	ATSPS3F (sucrose phosphate synthase 3F); sucrose-phosphate synthase/ transferase, transferring glycosyl groups
Si000136m	Si000136m	XRN3; 5'-3' exoribonuclease
Si000179m	Si000179m	IRX1 (IRREGULAR XYLEM 1); cellulose synthase/ transferase, transferring glycosyl groups
Si000188m	Si000188m	binding
Si000191m	Si000191m	FUNCTIONS IN: molecular_function unknown; INVOLVED IN: biological_process unknown; LOCATED IN: plasma membrane; EXPRESSED IN: 15 plant structures; EXPRESSED DURING: 6 growth stages; CONTAINS InterPro DOMAIN/s: KIP1-like (InterPro:IPR011684); BEST Arabidopsis thaliana protein match is: kinase interacting family protein (TAIR:AT5G10500.1); Has 47807 Blast hits to 30104 proteins in 1314 species: Arc…
Si000268m	Si000268m	LUG (LEUNIG); protein binding / protein heterodimerization/ transcription repressor
Si000283m	Si000283m	ATHB-15; DNA binding / transcription factor
Si000286m	Si000286m	DNA replication licensing factor, putative
Si000314m	Si000314m	BXL3 (beta-xylosidase 3); hydrolase, hydrolyzing O-glycosyl compounds
Si000318m	Si000318m	dynamin family protein
Si000320m	Si000320m	unknown protein
Si000334m	Si000334m	AAA-type ATPase family protein
Si000348m	Si000348m	P5CS2 (DELTA 1-PYRROLINE-5-CARBOXYLATE SYNTHASE 2); catalytic/ glutamate 5-kinase/ glutamate-5-semialdehyde dehydrogenase/ oxidoreductase
Si000374m	Si000374m	ATP binding / microtubule motor
Si000395m	Si000395m	AVP1; ATPase/ hydrogen-translocating pyrophosphatase
Si000414m	Si000414m	ATPase, coupled to transmembrane movement of substances
Si000433m	Si000433m	SBT3.3; identical protein binding / serine-type endopeptidase
Si000435m	Si000435m	NTMC2T6.1
Si000439m	Si000439m	SBT3.3; identical protein binding / serine-type endopeptidase
Si000492m	Si000492m	LAC12 (laccase 12); laccase
Si000505m	Si000505m	esterase/lipase/thioesterase family protein
Si000510m	Si000510m	XH/XS domain-containing protein / XS zinc finger domain-containing protein
Si000528m	Si000528m	unknown protein
Si000565m	Si000565m	pentatricopeptide (PPR) repeat-containing protein
Si000605m	Si000605m	INVOLVED IN: biological_process unknown; EXPRESSED IN: 17 plant structures; EXPRESSED DURING: 11 growth stages; CONTAINS InterPro DOMAIN/s: Protein of unknown function DUF827, plant (InterPro:IPR008545); BEST Arabidopsis thaliana protein match is: PMI15 (plastid movement impaired 15) (TAIR:AT5G38150.1); Has 66436 Blast hits to 37670 proteins in 1596 species: Archae - 890; Bacteria - 7464; Metazoa…
Si000607m	Si000607m	SULTR3;1 (SULFATE TRANSPORTER 3;1); secondary active sulfate transmembrane transporter/ sulfate transmembrane transporter/ transporter
Si000622m	Si000622m	PAP27 (PURPLE ACID PHOSPHATASE 27); acid phosphatase/ protein serine/threonine phosphatase
Si000623m	Si000623m	inositol polyphosphate 5-phosphatase, putative
Si000630m	Si000630m	RXF12; endo-1,4-beta-xylanase/ hydrolase, hydrolyzing O-glycosyl compounds
Si000648m	Si000648m	PHD finger family protein
Si000689m	Si000689m	CDF2 (CYCLING DOF FACTOR 2); DNA binding / protein binding / transcription factor
Si000748m	Si000748m	ZIFL1 (ZINC INDUCED FACILITATOR-like 1); tetracycline:hydrogen antiporter
Si000763m	Si000763m	ETG1 (E2F TARGET GENE 1)
Si000792m	Si000792m	NAP57 (Arabidopsis thaliana homologue of NAP57); pseudouridine synthase
Si000800m	Si000800m	FUNCTIONS IN: molecular_function unknown; INVOLVED IN: biological_process unknown; LOCATED IN: cellular_component unknown; EXPRESSED IN: 11 plant structures; EXPRESSED DURING: 6 growth stages; CONTAINS InterPro DOMAIN/s: Kinetochore protein Ndc80 (InterPro:IPR005550); Has 19800 Blast hits to 12108 proteins in 845 species: Archae - 345; Bacteria - 1709; Metazoa - 11031; Fungi - 1499; Plants - 797;…
Si000806m	Si000806m	LAC17 (laccase 17); laccase
Si000834m	Si000834m	unknown protein
Si000838m	Si000838m	unknown protein
Si000855m	Si000855m	unknown protein
Si000938m	Si000938m	aspartyl protease family protein
Si000946m	Si000946m	unknown protein
Si000958m	Si000958m	polygalacturonase, putative / pectinase, putative
Si000987m	Si000987m	unknown protein
Si000998m	Si000998m	transducin family protein / WD-40 repeat family protein
Si001007m	Si001007m	xanthine/uracil permease family protein
Si001028m	Si001028m	HEXO3 (BETA-HEXOSAMINIDASE 3); beta-N-acetylhexosaminidase/ hexosaminidase
Si001095m	Si001095m	heavy-metal-associated domain-containing protein
Si001159m	Si001159m	AtGH9B13 (Arabidopsis thaliana glycosyl hydrolase 9B13); catalytic/ hydrolase, hydrolyzing O-glycosyl compounds
Si001162m	Si001162m	UDP-glucoronosyl/UDP-glucosyl transferase family protein
Si001186m	Si001186m	MATE efflux family protein
Si001188m	Si001188m	ZIFL2 (ZINC INDUCED FACILITATOR-like 2); carbohydrate transmembrane transporter/ sugar:hydrogen symporter
Si001213m	Si001213m	KCS5 (3-KETOACYL-COA SYNTHASE 5); fatty acid elongase
Si001224m	Si001224m	FUNCTIONS IN: molecular_function unknown; INVOLVED IN: biological_process unknown; LOCATED IN: cellular_component unknown; EXPRESSED IN: 22 plant structures; EXPRESSED DURING: 13 growth stages; CONTAINS InterPro DOMAIN/s: Pentatricopeptide repeat (InterPro:IPR002885); BEST Arabidopsis thaliana protein match is: pentatricopeptide (PPR) repeat-containing protein (TAIR:AT1G09900.1); Has 18740 Blast …
Si001229m	Si001229m	diacylglycerol kinase, putative
Si001241m	Si001241m	UGT73B4 (UDP-GLYCOSYLTRANSFERASE 73B4); UDP-glucosyltransferase/ UDP-glycosyltransferase/ quercetin 3-O-glucosyltransferase/ quercetin 7-O-glucosyltransferase/ transferase, transferring glycosyl groups
Si001259m	Si001259m	UDP-glucoronosyl/UDP-glucosyl transferase family protein
Si001262m	Si001262m	scpl33 (serine carboxypeptidase-like 33); serine-type carboxypeptidase
Si001277m	Si001277m	LAC7 (laccase 7); laccase
Si001286m	Si001286m	scpl33 (serine carboxypeptidase-like 33); serine-type carboxypeptidase
Si001332m	Si001332m	transferase, transferring glycosyl groups
Si001345m	Si001345m	unknown protein
Si001375m	Si001375m	IAR3 (IAA-ALANINE RESISTANT 3); IAA-Ala conjugate hydrolase/ metallopeptidase
Si001413m	Si001413m	ERA1 (ENHANCED RESPONSE TO ABA 1); farnesyltranstransferase/ protein farnesyltransferase
Si001414m	Si001414m	hydroxyproline-rich glycoprotein family protein
Si001415m	Si001415m	TKI1 (TSL-kinase interacting protein 1); DNA binding / transcription factor
Si001443m	Si001443m	CYC1BAT; cyclin-dependent protein kinase regulator
Si001461m	Si001461m	glycoside hydrolase family 28 protein / polygalacturonase (pectinase) family protein
Si001464m	Si001464m	aspartyl protease family protein
Si001470m	Si001470m	IQD6 (IQ-domain 6); calmodulin binding
Si001496m	Si001496m	SQD2 (sulfoquinovosyldiacylglycerol 2); UDP-glycosyltransferase/ UDP-sulfoquinovose:DAG sulfoquinovosyltransferase/ transferase, transferring glycosyl groups
Si001501m	Si001501m	amino acid transporter family protein
Si001543m	Si001543m	IQD6 (IQ-domain 6); calmodulin binding
Si001548m	Si001548m	BT4 (BTB AND TAZ DOMAIN PROTEIN 4); protein binding / transcription regulator
Si001563m	Si001563m	unknown protein
Si001569m	Si001569m	TMS membrane family protein / tumour differentially expressed (TDE) family protein
Si001577m	Si001577m	AAP4; acidic amino acid transmembrane transporter/ amino acid transmembrane transporter/ neutral amino acid transmembrane transporter/ primary active transmembrane transporter
Si001607m	Si001607m	kelch repeat-containing F-box family protein
Si001623m	Si001623m	GUT2; catalytic/ glucuronoxylan glucuronosyltransferase
Si001625m	Si001625m	LAC17 (laccase 17); laccase
Si001634m	Si001634m	unknown protein
Si001647m	Si001647m	magnesium transporter CorA-like family protein (MRS2-3)
Si001660m	Si001660m	glycosyl hydrolase family 17 protein
Si001698m	Si001698m	agenet domain-containing protein
Si001725m	Si001725m	YUC10; FAD binding / monooxygenase/ oxidoreductase
Si001757m	Si001757m	YUC10; FAD binding / monooxygenase/ oxidoreductase
Si001779m	Si001779m	CER10; 3-oxo-5-alpha-steroid 4-dehydrogenase/ fatty acid elongase/ trans-2-enoyl-CoA reductase (NADPH)
Si001802m	Si001802m	unknown protein
Si001807m	Si001807m	OSB4 (organellar single-stranded DNA binding protein 4); single-stranded DNA binding
Si001855m	Si001855m	unknown protein
Si001859m	Si001859m	nodulin MtN21 family protein
Si001879m	Si001879m	nuclear RNA-binding protein, putative
Si001894m	Si001894m	PAP1 (PHYTOCHROME-ASSOCIATED PROTEIN 1); transcription factor
Si001907m	Si001907m	nuclear RNA-binding protein, putative
Si001911m	Si001911m	DNAJ heat shock N-terminal domain-containing protein
Si001923m	Si001923m	PDF1 (PROTODERMAL FACTOR 1)
Si001932m	Si001932m	tRNA synthetase class I (W and Y) family protein
Si001933m	Si001933m	OPR1; 12-oxophytodienoate reductase
Si001968m	Si001968m	GDSL-motif lipase/hydrolase family protein
Si002093m	Si002093m	unknown protein
Si002105m	Si002105m	unknown protein
Si002150m	Si002150m	hydrolase, alpha/beta fold family protein
Si002168m	Si002168m	leucine zipper factor-related
Si002170m	Si002170m	embryo-abundant protein-related
Si002175m	Si002175m	HD2B (HISTONE DEACETYLASE 2B); histone deacetylase
Si002184m	Si002184m	unknown protein
Si002202m	Si002202m	electron carrier/ oxidoreductase
Si002219m	Si002219m	cinnamoyl-CoA reductase family
Si002239m	Si002239m	EXPRESSED IN: 22 plant structures; EXPRESSED DURING: 13 growth stages; CONTAINS InterPro DOMAIN/s: DEK, C-terminal (InterPro:IPR014876); BEST Arabidopsis thaliana protein match is: unknown protein (TAIR:AT5G63550.2); Has 48226 Blast hits to 25734 proteins in 1103 species: Archae - 54; Bacteria - 6881; Metazoa - 21026; Fungi - 4604; Plants - 1514; Viruses - 306; Other Eukaryotes - 13841 (source: N…
Si002242m	Si002242m	pentatricopeptide (PPR) repeat-containing protein
Si002254m	Si002254m	binding
Si002268m	Si002268m	unknown protein
Si002278m	Si002278m	SOT17 (SULFOTRANSFERASE 17); desulfoglucosinolate sulfotransferase/ sulfotransferase
Si002303m	Si002303m	ABIL2 (ABL INTERACTOR-LIKE PROTEIN 2)
Si002306m	Si002306m	catalytic/ cation binding / hydrolase, hydrolyzing O-glycosyl compounds
Si002308m	Si002308m	ST2A (SULFOTRANSFERASE 2A); hydroxyjasmonate sulfotransferase/ sulfotransferase
Si002318m	Si002318m	protein binding / zinc ion binding
Si002330m	Si002330m	NADH-cytochrome b5 reductase, putative
Si002363m	Si002363m	translin family protein
Si002413m	Si002413m	ATAF1; transcription activator/ transcription factor
Si002493m	Si002493m	unknown protein
Si002506m	Si002506m	unknown protein
Si002512m	Si002512m	zinc finger (C3HC4-type RING finger) family protein
Si002546m	Si002546m	BZIP61; DNA binding / transcription activator/ transcription factor
Si002557m	Si002557m	unknown protein
Si002647m	Si002647m	phospholipase/carboxylesterase family protein
Si002655m	Si002655m	basic helix-loop-helix (bHLH) family protein
Si002663m	Si002663m	zinc finger (C3HC4-type RING finger) family protein
Si002683m	Si002683m	ATGSTU8 (GLUTATHIONE S-TRANSFERASE TAU 8); glutathione transferase
Si002686m	Si002686m	unknown protein
Si002696m	Si002696m	TIP4;1 (tonoplast intrinsic protein 4;1); water channel
Si002715m	Si002715m	LOCATED IN: mitochondrion; EXPRESSED IN: 21 plant structures; EXPRESSED DURING: 12 growth stages; CONTAINS InterPro DOMAIN/s: Mitochondrial glycoprotein (InterPro:IPR003428); BEST Arabidopsis thaliana protein match is: mitochondrial glycoprotein family protein / MAM33 family protein (TAIR:AT3G55605.1); Has 195 Blast hits to 195 proteins in 67 species: Archae - 0; Bacteria - 0; Metazoa - 0; Fungi …
Si002724m	Si002724m	FUNCTIONS IN: molecular_function unknown; INVOLVED IN: biological_process unknown; LOCATED IN: integral to membrane; CONTAINS InterPro DOMAIN/s: TRAM, LAG1 and CLN8 homology (InterPro:IPR006634); BEST Arabidopsis thaliana protein match is: unknown protein (TAIR:AT1G35170.1); Has 128 Blast hits to 128 proteins in 42 species: Archae - 0; Bacteria - 0; Metazoa - 49; Fungi - 4; Plants - 41; Viruses -…
Si002726m	Si002726m	peptidyl-prolyl cis-trans isomerase, chloroplast / cyclophilin / rotamase / cyclosporin A-binding protein (ROC4)
Si002735m	Si002735m	pathogenesis-related family protein
Si002741m	Si002741m	exonuclease-related
Si002747m	Si002747m	ERD9 (EARLY-RESPONSIVE TO DEHYDRATION 9); glutathione transferase
Si002751m	Si002751m	WRKY24; transcription factor
Si002763m	Si002763m	unknown protein
Si002782m	Si002782m	ATGSTU8 (GLUTATHIONE S-TRANSFERASE TAU 8); glutathione transferase
Si002796m	Si002796m	VPS60.1
Si002841m	Si002841m	PAS2 (PASTICCINO 2); enoyl-CoA hydratase/ protein tyrosine phosphatase
Si002845m	Si002845m	AP2 domain-containing transcription factor, putative
Si002852m	Si002852m	structural constituent of ribosome
Si002888m	Si002888m	ATRL6 (ARABIDOPSIS RAD-LIKE 6); transcription factor
Si002893m	Si002893m	DNA binding / transcription factor
Si002898m	Si002898m	unknown protein
Si002910m	Si002910m	J20 (DNAJ-LIKE 20); heat shock protein binding
Si002915m	Si002915m	unknown protein
Si002938m	Si002938m	zinc finger protein-related
Si002939m	Si002939m	plastocyanin-like domain-containing protein
Si002948m	Si002948m	unknown protein
Si002962m	Si002962m	unknown protein
Si002980m	Si002980m	unknown protein
Si002995m	Si002995m	unknown protein
Si003039m	Si003039m	heat shock protein binding
Si003062m	Si003062m	UBC19 (ubiquitin-conjugating enzyme19); ubiquitin-protein ligase
Si003105m	Si003105m	unknown protein
Si003109m	Si003109m	unknown protein
Si003134m	Si003134m	FUNCTIONS IN: molecular_function unknown; INVOLVED IN: biological_process unknown; LOCATED IN: endomembrane system, membrane; CONTAINS InterPro DOMAIN/s: AWPM-19-like (InterPro:IPR008390); BEST Arabidopsis thaliana protein match is: AWPM-19-like membrane family protein (TAIR:AT1G29520.1); Has 98 Blast hits to 98 proteins in 14 species: Archae - 0; Bacteria - 0; Metazoa - 0; Fungi - 0; Plants - 98…
Si003135m	Si003135m	unknown protein
Si003146m	Si003146m	unknown protein
Si003180m	Si003180m	unknown protein
Si003187m	Si003187m	HTA12; DNA binding
Si003189m	Si003189m	unknown protein
Si003193m	Si003193m	universal stress protein (USP) family protein
Si003201m	Si003201m	FUNCTIONS IN: molecular_function unknown; INVOLVED IN: biological_process unknown; LOCATED IN: endomembrane system, membrane; CONTAINS InterPro DOMAIN/s: AWPM-19-like (InterPro:IPR008390); BEST Arabidopsis thaliana protein match is: AWPM-19-like membrane family protein (TAIR:AT1G29520.1); Has 98 Blast hits to 98 proteins in 14 species: Archae - 0; Bacteria - 0; Metazoa - 0; Fungi - 0; Plants - 98…
Si003230m	Si003230m	AHP4 (HPT PHOSPHOTRANSMITTER 4); histidine phosphotransfer kinase/ transferase, transferring phosphorus-containing groups
Si003266m	Si003266m	unknown protein
Si003326m	Si003326m	copper-binding family protein
Si003348m	Si003348m	lipid transfer protein, putative
Si003381m	Si003381m	protease inhibitor/seed storage/lipid transfer protein (LTP) family protein
Si003385m	Si003385m	unknown protein
Si003435m	Si003435m	FPF1 (FLOWERING PROMOTING FACTOR 1)
Si003453m	Si003453m	glutaredoxin family protein
Si003457m	Si003457m	unknown protein
Si003468m	Si003468m	unknown protein
Si003470m	Si003470m	unknown protein
Si003491m	Si003491m	SAG21 (SENESCENCE-ASSOCIATED GENE 21)
Si003519m	Si003519m	unknown protein
Si003539m	Si003539m	ATRL6 (ARABIDOPSIS RAD-LIKE 6); transcription factor
Si003551m	Si003551m	unknown protein
Si003556m	Si003556m	unknown protein
Si003561m	Si003561m	protein kinase family protein
Si003564m	Si003564m	unknown protein
Si003577m	Si003577m	unknown protein
Si003602m	Si003602m	unknown protein
Si003649m	Si003649m	unknown protein
Si003663m	Si003663m	unknown protein
Si003667m	Si003667m	unknown protein
Si003668m	Si003668m	unknown protein
Si003753m	Si003753m	basic helix-loop-helix (bHLH) family protein
Si003879m	Si003879m	PIN8 (PIN-FORMED 8); auxin:hydrogen symporter/ transporter
Si004012m	Si004012m	GLP10 (GERMIN-LIKE PROTEIN 10); manganese ion binding / nutrient reservoir
Si004027m	Si004027m	early-responsive to dehydration protein-related / ERD protein-related
Si004028m	Si004028m	calmodulin-related protein, putative
Si004085m	Si004085m	unknown protein
Si004132m	Si004132m	unknown protein
Si004184m	Si004184m	unknown protein
Si004344m	Si004344m	unknown protein
Si004353m	Si004353m	LAC7 (laccase 7); laccase
Si004417m	Si004417m	zinc finger (GATA type) family protein
Si004430m	Si004430m	transferase, transferring glycosyl groups
Si004492m	Si004492m	unknown protein
Si004498m	Si004498m	unknown protein
Si004534m	Si004534m	isoflavone reductase, putative
Si004564m	Si004564m	TCP4 (TCP family transcription factor 4); transcription factor
Si004617m	Si004617m	catalytic LigB subunit of aromatic ring-opening dioxygenase family
Si004644m	Si004644m	CCD8 (CAROTENOID CLEAVAGE DIOXYGENASE 8); oxidoreductase, acting on single donors with incorporation of molecular oxygen, incorporation of two atoms of oxygen
Si004650m	Si004650m	UGT72B3 (UDP-GLUCOSYL TRANSFERASE 72B3); UDP-glycosyltransferase/ quercetin 3-O-glucosyltransferase/ transferase, transferring glycosyl groups
Si004671m	Si004671m	unknown protein
Si004674m	Si004674m	KAT1 (POTASSIUM CHANNEL IN ARABIDOPSIS THALIANA 1); cyclic nucleotide binding / inward rectifier potassium channel
Si004680m	Si004680m	unknown protein
Si004710m	Si004710m	unknown protein
Si004797m	Si004797m	TOM40; P-P-bond-hydrolysis-driven protein transmembrane transporter/ voltage-gated anion channel
Si004846m	Si004846m	unknown protein
Si004880m	Si004880m	unknown protein
Si004884m	Si004884m	transferase family protein
Si004914m	Si004914m	unknown protein
Si004984m	Si004984m	unknown protein
Si005069m	Si005069m	peptidase M48 family protein
Si005073m	Si005073m	chloroplast gene encoding a CP43 subunit of the photosystem II reaction center. promoter contains a blue-light responsive element.
Si005112m	Si005112m	ATGSL11 (glucan synthase-like 11); 1,3-beta-glucan synthase/ transferase, transferring glycosyl groups
Si005115m	Si005115m	unknown protein
Si005170m	Si005170m	unknown protein
Si005186m	Si005186m	DFR (DIHYDROFLAVONOL 4-REDUCTASE); dihydrokaempferol 4-reductase
Si005204m	Si005204m	ABC transporter family protein
Si005249m	Si005249m	unknown protein
Si005258m	Si005258m	unknown protein
Si005268m	Si005268m	unknown protein
Si005274m	Si005274m	integral membrane family protein
Si005311m	Si005311m	unknown protein
Si005363m	Si005363m	unknown protein
Si005370m	Si005370m	unknown protein
Si005409m	Si005409m	unknown protein
Si005491m	Si005491m	unknown protein
Si005522m	Si005522m	unknown protein
Si005535m	Si005535m	unknown protein
Si005635m	Si005635m	unknown protein
Si005636m	Si005636m	unknown protein
Si005673m	Si005673m	NRPA1; DNA binding / DNA-directed RNA polymerase/ zinc ion binding
Si005687m	Si005687m	ATMRP6; ATPase, coupled to transmembrane movement of substances
Si005734m	Si005734m	unknown protein
Si005735m	Si005735m	EMB2656 (EMBRYO DEFECTIVE 2656); binding
Si005764m	Si005764m	structural maintenance of chromosomes (SMC) family protein (MSS2)
Si005785m	Si005785m	AHK5 (ARABIDOPSIS HISTIDINE KINASE 5); protein histidine kinase
Si005845m	Si005845m	SUS6 (SUCROSE SYNTHASE 6); UDP-glycosyltransferase/ sucrose synthase
Si005864m	Si005864m	unknown protein
Si005896m	Si005896m	forkhead-associated domain-containing protein / FHA domain-containing protein
Si005897m	Si005897m	C2 domain-containing protein
Si005974m	Si005974m	FTSH6 (FTSH PROTEASE 6); ATP-dependent peptidase/ ATPase/ metallopeptidase/ peptidase/ zinc ion binding
Si006016m	Si006016m	GTP binding / GTPase/ translation elongation factor
Si006022m	Si006022m	chaperonin, putative
Si006033m	Si006033m	long-chain-fatty-acid--CoA ligase / long-chain acyl-CoA synthetase
Si006050m	Si006050m	RD22; nutrient reservoir
Si006068m	Si006068m	FUNCTIONS IN: molecular_function unknown; INVOLVED IN: biological_process unknown; EXPRESSED IN: sperm cell, male gametophyte, pollen tube; EXPRESSED DURING: L mature pollen stage, M germinated pollen stage; BEST Arabidopsis thaliana protein match is: loricrin-related (TAIR:AT5G64550.1); Has 2298 Blast hits to 1429 proteins in 121 species: Archae - 0; Bacteria - 42; Metazoa - 1626; Fungi - 29; Pl…
Si006073m	Si006073m	CER3 (ECERIFERUM 3); binding / catalytic/ iron ion binding / oxidoreductase
Si006077m	Si006077m	unknown protein
Si006138m	Si006138m	L-ascorbate oxidase/ copper ion binding / oxidoreductase
Si006181m	Si006181m	sks5 (SKU5 Similar 5); copper ion binding / oxidoreductase
Si006239m	Si006239m	peptidase S41 family protein
Si006247m	Si006247m	pentatricopeptide (PPR) repeat-containing protein
Si006255m	Si006255m	ALDH2C4; 3-chloroallyl aldehyde dehydrogenase/ aldehyde dehydrogenase (NAD)/ coniferyl-aldehyde dehydrogenase
Si006281m	Si006281m	ATGH9B1 (ARABIDOPSIS THALIANA GLYCOSYL HYDROLASE 9B1); cellulase/ hydrolase, hydrolyzing O-glycosyl compounds
Si006286m	Si006286m	BGLU41 (BETA GLUCOSIDASE 41); catalytic/ cation binding / hydrolase, hydrolyzing O-glycosyl compounds
Si006295m	Si006295m	unknown protein
Si006301m	Si006301m	chloroplast nucleoid DNA-binding protein, putative
Si006303m	Si006303m	BEL1 (BELL 1); DNA binding / protein binding / transcription factor
Si006306m	Si006306m	KCS6 (3-KETOACYL-COA SYNTHASE 6); catalytic/ transferase, transferring acyl groups other than amino-acyl groups
Si006307m	Si006307m	chloroplast nucleoid DNA-binding protein, putative
Si006350m	Si006350m	IAGLU (INDOLE-3-ACETATE BETA-D-GLUCOSYLTRANSFERASE); UDP-glycosyltransferase/ transferase, transferring glycosyl groups
Si006358m	Si006358m	ATH1 (ARABIDOPSIS THALIANA HOMEOBOX GENE 1); DNA binding / sequence-specific DNA binding / transcription factor
Si006371m	Si006371m	AP2 (APETALA 2); transcription factor
Si006415m	Si006415m	chloroplast nucleoid DNA-binding protein, putative
Si006432m	Si006432m	zinc finger (B-box type) family protein
Si006435m	Si006435m	anac075 (Arabidopsis NAC domain containing protein 75); transcription factor
Si006448m	Si006448m	zinc finger (CCCH-type) family protein
Si006559m	Si006559m	SPL8 (SQUAMOSA PROMOTER BINDING PROTEIN-LIKE 8); DNA binding
Si006566m	Si006566m	transducin family protein / WD-40 repeat family protein
Si006593m	Si006593m	fructose-1,6-bisphosphatase family protein
Si006605m	Si006605m	MATE efflux protein-related
Si006643m	Si006643m	prephenate dehydrogenase family protein
Si006652m	Si006652m	OPR1; 12-oxophytodienoate reductase
Si006665m	Si006665m	NAP1;2 (NUCLEOSOME ASSEMBLY PROTEIN 1;2); DNA binding / binding
Si006673m	Si006673m	OPR2
Si006693m	Si006693m	HHP1 (HEPTAHELICAL TRANSMEMBRANE PROTEIN1); receptor
Si006756m	Si006756m	DNA-binding family protein / AT-hook protein 1 (AHP1)
Si006760m	Si006760m	GDSL-motif lipase/hydrolase family protein
Si006762m	Si006762m	nodulin MtN21 family protein
Si006769m	Si006769m	GDSL-motif lipase/hydrolase family protein
Si006781m	Si006781m	basic helix-loop-helix (bHLH) family protein
Si006783m	Si006783m	GDSL-motif lipase/hydrolase family protein
Si006790m	Si006790m	AtMYB9 (myb domain protein 9); DNA binding / transcription factor
Si006798m	Si006798m	unknown protein
Si006803m	Si006803m	unknown protein
Si006811m	Si006811m	YBR159; ketoreductase/ oxidoreductase
Si006846m	Si006846m	YBR159; ketoreductase/ oxidoreductase
Si006867m	Si006867m	ZAC; ARF GTPase activator/ phospholipid binding
Si006874m	Si006874m	CYCD1;1 (CYCLIN D1;1); cyclin-dependent protein kinase regulator
Si006920m	Si006920m	cinnamoyl-CoA reductase family
Si006949m	Si006949m	OASC (O-ACETYLSERINE (THIOL) LYASE ISOFORM C); ATP binding / cysteine synthase
Si006976m	Si006976m	DNAJ heat shock N-terminal domain-containing protein
Si006987m	Si006987m	SPX1 (SPX DOMAIN GENE 1)
Si007004m	Si007004m	ATCSLA09; mannan synthase/ transferase, transferring glycosyl groups
Si007018m	Si007018m	TCH4 (Touch 4); hydrolase, acting on glycosyl bonds / xyloglucan:xyloglucosyl transferase
Si007079m	Si007079m	caleosin-related family protein
Si007082m	Si007082m	HAT14 (HOMEOBOX FROM ARABIDOPSIS THALIANA); DNA binding / transcription factor
Si007086m	Si007086m	TET7 (TETRASPANIN7)
Si007091m	Si007091m	unknown protein
Si007099m	Si007099m	ZIP4 (ZINC TRANSPORTER 4 PRECURSOR); cation transmembrane transporter/ copper ion transmembrane transporter
Si007102m	Si007102m	unknown protein
Si007104m	Si007104m	oxidoreductase, 2OG-Fe(II) oxygenase family protein
Si007136m	Si007136m	zinc-binding family protein
Si007179m	Si007179m	DNA binding / transcription factor
Si007180m	Si007180m	ATGSTU8 (GLUTATHIONE S-TRANSFERASE TAU 8); glutathione transferase
Si007200m	Si007200m	EMB2769 (EMBRYO DEFECTIVE 2769)
Si007262m	Si007262m	unknown protein
Si007267m	Si007267m	unknown protein
Si007283m	Si007283m	RNA and export factor-binding protein, putative
Si007285m	Si007285m	zinc finger (DNL type) family protein
Si007347m	Si007347m	FUNCTIONS IN: molecular_function unknown; INVOLVED IN: biological_process unknown; LOCATED IN: endomembrane system; EXPRESSED IN: 11 plant structures; EXPRESSED DURING: 7 growth stages; CONTAINS InterPro DOMAIN/s: Butirosin biosynthesis, BtrG-like (InterPro:IPR013024), AIG2-like (InterPro:IPR009288); BEST Arabidopsis thaliana protein match is: avirulence-responsive protein-related / avirulence in…
Si007406m	Si007406m	CAM1 (CALMODULIN 1); calcium ion binding
Si007410m	Si007410m	unknown protein
Si007458m	Si007458m	unknown protein
Si007465m	Si007465m	unknown protein
Si007481m	Si007481m	histone H3
Si007519m	Si007519m	unknown protein
Si007526m	Si007526m	senescence-associated protein-related
Si007555m	Si007555m	early nodulin-related
Si007570m	Si007570m	early nodulin-related
Si007658m	Si007658m	unknown protein
Si007757m	Si007757m	unknown protein
Si007778m	Si007778m	unknown protein
Si007785m	Si007785m	unknown protein
Si007800m	Si007800m	unknown protein
Si007839m	Si007839m	nodulin MtN21 family protein
Si007944m	Si007944m	UGT71C4 (UDP-GLUCOSYL TRANSFERASE 71C4); quercetin 3-O-glucosyltransferase/ quercetin 7-O-glucosyltransferase/ transferase, transferring glycosyl groups
Si007949m	Si007949m	EMB3009 (embryo defective 3009); transferase/ transferase, transferring acyl groups other than amino-acyl groups
Si007978m	Si007978m	FT1 (FUCOSYLTRANSFERASE 1); fucosyltransferase/ transferase, transferring glycosyl groups
Si008009m	Si008009m	unknown protein
Si008019m	Si008019m	unknown protein
Si008030m	Si008030m	EXO (EXORDIUM)
Si008041m	Si008041m	ATTRX4; oxidoreductase, acting on sulfur group of donors, disulfide as acceptor
Si008086m	Si008086m	AtMYB93 (myb domain protein 93); DNA binding / transcription factor
Si008095m	Si008095m	aspartyl protease family protein
Si008160m	Si008160m	unknown protein
Si008187m	Si008187m	TCH4 (Touch 4); hydrolase, acting on glycosyl bonds / xyloglucan:xyloglucosyl transferase
Si008214m	Si008214m	unknown protein
Si008302m	Si008302m	chloroplast nucleoid DNA-binding protein, putative
Si008469m	Si008469m	PSII D2 protein
Si008506m	Si008506m	amino acid transporter family protein
Si008629m	Si008629m	CAS1 (cycloartenol synthase 1); cycloartenol synthase
Si008659m	Si008659m	unknown protein
Si008781m	Si008781m	ATHCHIB (ARABIDOPSIS THALIANA BASIC CHITINASE); chitinase
Si008829m	Si008829m	GDSL-motif lipase/hydrolase family protein
Si008915m	Si008915m	mitochondrial transcription termination factor-related / mTERF-related
Si008936m	Si008936m	unknown protein
Si008952m	Si008952m	unknown protein
Si009006m	Si009006m	unknown protein
Si009022m	Si009022m	unknown protein
Si009039m	Si009039m	unknown protein
Si009054m	Si009054m	unknown protein
Si009103m	Si009103m	unknown protein
Si009172m	Si009172m	ATMRP4 (ARABIDOPSIS THALIANA MULTIDRUG RESISTANCE-ASSOCIATED PROTEIN 4); ATPase, coupled to transmembrane movement of substances / folic acid transporter
Si009175m	Si009175m	disease resistance protein (NBS-LRR class), putative
Si009211m	Si009211m	SNF2 domain-containing protein / helicase domain-containing protein / RING finger domain-containing protein
Si009216m	Si009216m	KINESIN-12B; microtubule motor/ plus-end-directed microtubule motor
Si009224m	Si009224m	C2 domain-containing protein / GRAM domain-containing protein
Si009225m	Si009225m	ATPase, coupled to transmembrane movement of substances
Si009237m	Si009237m	disease resistance protein (NBS-LRR class), putative
Si009256m	Si009256m	HMA5 (HEAVY METAL ATPASE 5); ATPase, coupled to transmembrane movement of ions, phosphorylative mechanism
Si009277m	Si009277m	kinesin motor protein-related
Si009303m	Si009303m	RPS2 (RESISTANT TO P. SYRINGAE 2); protein binding
Si009313m	Si009313m	EMB1135 (embryo defective 1135); DNA binding / protein binding / zinc ion binding
Si009324m	Si009324m	FUNCTIONS IN: molecular_function unknown; INVOLVED IN: biological_process unknown; CONTAINS InterPro DOMAIN/s: SET (InterPro:IPR001214); Has 432 Blast hits to 430 proteins in 119 species: Archae - 0; Bacteria - 0; Metazoa - 212; Fungi - 80; Plants - 47; Viruses - 3; Other Eukaryotes - 90 (source: NCBI BLink).
Si009343m	Si009343m	SNF2 domain-containing protein / helicase domain-containing protein / RING finger domain-containing protein
Si009363m	Si009363m	LOCATED IN: cytosol, chloroplast; EXPRESSED IN: 24 plant structures; EXPRESSED DURING: 14 growth stages; BEST Arabidopsis thaliana protein match is: binding (TAIR:AT1G15940.1); Has 114836 Blast hits to 56273 proteins in 1914 species: Archae - 187; Bacteria - 15478; Metazoa - 53116; Fungi - 16017; Plants - 4342; Viruses - 719; Other Eukaryotes - 24977 (source: NCBI BLink).
Si009380m	Si009380m	pentatricopeptide (PPR) repeat-containing protein
Si009394m	Si009394m	ATK5 (ARABIDOPSIS THALIANA KINESIN 5); microtubule motor
Si009413m	Si009413m	ATCSLB04; cellulose synthase/ transferase/ transferase, transferring glycosyl groups
Si009430m	Si009430m	F2KP (FRUCTOSE-2,6-BISPHOSPHATASE); fructose-2,6-bisphosphate 2-phosphatase
Si009443m	Si009443m	transport protein-related
Si009504m	Si009504m	pentatricopeptide (PPR) repeat-containing protein
Si009526m	Si009526m	unknown protein
Si009541m	Si009541m	ARF16 (AUXIN RESPONSE FACTOR 16); miRNA binding / transcription factor
Si009553m	Si009553m	GAUT7 (GALACTURONOSYLTRANSFERASE 7); polygalacturonate 4-alpha-galacturonosyltransferase/ transferase, transferring glycosyl groups
Si009570m	Si009570m	kelch repeat-containing protein
Si009594m	Si009594m	NPH3 (NON-PHOTOTROPIC HYPOCOTYL 3); protein binding / signal transducer
Si009626m	Si009626m	unknown protein
Si009650m	Si009650m	E2F3 (E2F TRANSCRIPTION FACTOR 3); DNA binding / transcription factor
Si009658m	Si009658m	GA2 (GA REQUIRING 2); ent-kaurene synthase
Si009698m	Si009698m	stress-inducible protein, putative
Si009707m	Si009707m	zinc finger (DHHC type) family protein
Si009714m	Si009714m	unknown protein
Si009721m	Si009721m	ATSWI3A (SWITCH/SUCROSE NONFERMENTING 3A); DNA binding
Si009726m	Si009726m	tyrosyl-DNA phosphodiesterase-related
Si009741m	Si009741m	unknown protein
Si009754m	Si009754m	TPS21 (TERPENE SYNTHASE 21); (-)-E-beta-caryophyllene synthase/ alpha-humulene synthase
Si009761m	Si009761m	ATTCP-1; ATP binding / protein binding / unfolded protein binding
Si009774m	Si009774m	TPS21 (TERPENE SYNTHASE 21); (-)-E-beta-caryophyllene synthase/ alpha-humulene synthase
Si009799m	Si009799m	unknown protein
Si009821m	Si009821m	unknown protein
Si009835m	Si009835m	unknown protein
Si009837m	Si009837m	BGLU46 (BETA GLUCOSIDASE 46); catalytic/ cation binding / hydrolase, hydrolyzing O-glycosyl compounds
Si009841m	Si009841m	SWA1 (SLOW WALKER1); nucleotide binding
Si009848m	Si009848m	glycerol-3-phosphate transporter, putative / glycerol 3-phosphate permease, putative
Si009856m	Si009856m	heavy-metal-associated domain-containing protein
Si009862m	Si009862m	zinc finger (C3HC4-type RING finger) family protein
Si009869m	Si009869m	SCPL45 (SERINE CARBOXYPEPTIDASE-LIKE 45 PRECURSOR); serine-type carboxypeptidase
Si009872m	Si009872m	unknown protein
Si009873m	Si009873m	FUNCTIONS IN: molecular_function unknown; INVOLVED IN: biological_process unknown; LOCATED IN: nucleolus; EXPRESSED IN: 21 plant structures; EXPRESSED DURING: 13 growth stages; CONTAINS InterPro DOMAIN/s: LisH dimerisation motif (InterPro:IPR006594), SRP40, C-terminal (InterPro:IPR007718); Has 90949 Blast hits to 45608 proteins in 1620 species: Archae - 300; Bacteria - 8281; Metazoa - 37603; Fung…
Si009884m	Si009884m	MATE efflux family protein
Si009908m	Si009908m	GAD; calmodulin binding / glutamate decarboxylase
Si009910m	Si009910m	BGLU13 (BETA GLUCOSIDASE 13); catalytic/ cation binding / hydrolase, hydrolyzing O-glycosyl compounds
Si009911m	Si009911m	immunophilin-related / FKBP-type peptidyl-prolyl cis-trans isomerase-related
Si009918m	Si009918m	scpl35 (serine carboxypeptidase-like 35); serine-type carboxypeptidase
Si009942m	Si009942m	UGT73D1 (UDP-glucosyl transferase 73D1); UDP-glycosyltransferase/ transferase, transferring hexosyl groups
Si009974m	Si009974m	UGT89B1 (UDP-GLUCOSYL TRANSFERASE 89B1); UDP-glycosyltransferase/ quercetin 3-O-glucosyltransferase/ quercetin 4'-O-glucosyltransferase/ quercetin 7-O-glucosyltransferase/ transferase, transferring glycosyl groups / transferase, transferring hexosyl group
Si009977m	Si009977m	2-oxoisovalerate dehydrogenase, putative / 3-methyl-2-oxobutanoate dehydrogenase, putative / branched-chain alpha-keto acid dehydrogenase E1 alpha subunit, putative
Si009981m	Si009981m	ALDH3H1 (ALDEHYDE DEHYDROGENASE 3H1); 3-chloroallyl aldehyde dehydrogenase/ aldehyde dehydrogenase (NAD)
Si010004m	Si010004m	BOP1 (BLADE ON PETIOLE 1); protein binding
Si010006m	Si010006m	UDP-glucoronosyl/UDP-glucosyl transferase family protein
Si010035m	Si010035m	MATE efflux protein-related
Si010043m	Si010043m	KCS6 (3-KETOACYL-COA SYNTHASE 6); catalytic/ transferase, transferring acyl groups other than amino-acyl groups
Si010048m	Si010048m	KAS I (3-KETOACYL-ACYL CARRIER PROTEIN SYNTHASE I); catalytic/ fatty-acid synthase/ transferase, transferring acyl groups other than amino-acyl groups
Si010049m	Si010049m	UDP-glucoronosyl/UDP-glucosyl transferase family protein
Si010055m	Si010055m	ATAPY2 (ARABIDOPSIS THALIANA APYRASE 2); ATPase/ nucleotide diphosphatase
Si010103m	Si010103m	aspartyl protease family protein
Si010109m	Si010109m	AtLa1 (Arabidopsis thaliana La protein 1); RNA binding
Si010175m	Si010175m	transferase family protein
Si010183m	Si010183m	strictosidine synthase family protein
Si010187m	Si010187m	nucleolar protein-related
Si010189m	Si010189m	RNA recognition motif (RRM)-containing protein
Si010209m	Si010209m	(1-4)-beta-mannan endohydrolase, putative
Si010266m	Si010266m	CAS1 (cycloartenol synthase 1); cycloartenol synthase
Si010305m	Si010305m	esterase/lipase/thioesterase family protein
Si010310m	Si010310m	LOCATED IN: cytoplasm; EXPRESSED IN: 20 plant structures; EXPRESSED DURING: 13 growth stages; CONTAINS InterPro DOMAIN/s: Smr protein/MutS2 C-terminal (InterPro:IPR002625), Region of unknown function DUF1771 (InterPro:IPR013899); Has 91 Blast hits to 91 proteins in 45 species: Archae - 0; Bacteria - 6; Metazoa - 8; Fungi - 45; Plants - 27; Viruses - 0; Other Eukaryotes - 5 (source: NCBI BLink).
Si010315m	Si010315m	XTH9 (XYLOGLUCAN ENDOTRANSGLUCOSYLASE/HYDROLASE 9); hydrolase, acting on glycosyl bonds / xyloglucan:xyloglucosyl transferase
Si010325m	Si010325m	kelch repeat-containing F-box family protein
Si010342m	Si010342m	myb family transcription factor
Si010377m	Si010377m	zinc finger (C3HC4-type RING finger) family protein
Si010407m	Si010407m	SDN1 (SMALL RNA DEGRADING NUCLEASE 1); 3'-5' exonuclease/ exonuclease
Si010410m	Si010410m	NAP (NAC-like, activated by AP3/PI); transcription factor
Si010438m	Si010438m	CAD9 (CINNAMYL ALCOHOL DEHYDROGENASE 9); binding / catalytic/ oxidoreductase/ zinc ion binding
Si010448m	Si010448m	unknown protein
Si010452m	Si010452m	APX3 (ASCORBATE PEROXIDASE 3); L-ascorbate peroxidase
Si010477m	Si010477m	aldo/keto reductase family protein
Si010480m	Si010480m	ATBCAT-5; branched-chain-amino-acid transaminase/ catalytic
Si010500m	Si010500m	BAN (BANYULS); oxidoreductase
Si010504m	Si010504m	ANAC007 (ARABIDOPSIS NAC 007); transcription factor
Si010529m	Si010529m	LOCATED IN: membrane; CONTAINS InterPro DOMAIN/s: Protein of unknown function DUF250 (InterPro:IPR004853); BEST Arabidopsis thaliana protein match is: transporter-related (TAIR:AT1G06890.2); Has 1852 Blast hits to 1847 proteins in 207 species: Archae - 0; Bacteria - 58; Metazoa - 582; Fungi - 250; Plants - 685; Viruses - 0; Other Eukaryotes - 277 (source: NCBI BLink).
Si010533m	Si010533m	FRU (FER-LIKE REGULATOR OF IRON UPTAKE); DNA binding / transcription factor
Si010540m	Si010540m	AOX1A (ALTERNATIVE OXIDASE 1A); alternative oxidase
Si010550m	Si010550m	ATHB-7 (ARABIDOPSIS THALIANA HOMEOBOX 7); transcription activator/ transcription factor
Si010575m	Si010575m	aldo/keto reductase, putative
Si010576m	Si010576m	catalytic
Si010608m	Si010608m	MYB30 (MYB DOMAIN PROTEIN 30); DNA binding / transcription factor
Si010622m	Si010622m	unknown protein
Si010628m	Si010628m	unknown protein
Si010648m	Si010648m	short-chain dehydrogenase/reductase (SDR) family protein
Si010650m	Si010650m	UDP-N-acetylglucosamine pyrophosphorylase-related
Si010662m	Si010662m	BFN1 (BIFUNCTIONAL NUCLEASE I); T/G mismatch-specific endonuclease/ endoribonuclease, producing 5'-phosphomonoesters / nucleic acid binding / single-stranded DNA specific endodeoxyribonuclease
Si010664m	Si010664m	short-chain dehydrogenase/reductase (SDR) family protein
Si010667m	Si010667m	protein binding / zinc ion binding
Si010697m	Si010697m	ribonuclease HII family protein
Si010717m	Si010717m	heavy-metal-associated domain-containing protein
Si010738m	Si010738m	unknown protein
Si010764m	Si010764m	WRKY70; transcription factor/ transcription repressor
Si010765m	Si010765m	TCP family transcription factor, putative
Si010780m	Si010780m	unknown protein
Si010782m	Si010782m	zinc finger (C3HC4-type RING finger) family protein
Si010794m	Si010794m	transcription factor
Si010795m	Si010795m	calmodulin-related
Si010807m	Si010807m	unknown protein
Si010812m	Si010812m	basic helix-loop-helix (bHLH) family protein
Si010813m	Si010813m	WRKY54; transcription factor
Si010819m	Si010819m	pathogenesis-related thaumatin family protein
Si010836m	Si010836m	unknown protein
Si010871m	Si010871m	ribosome recycling factor family protein / ribosome releasing factor family protein
Si010896m	Si010896m	NRP2 (NAP1-RELATED PROTEIN 2); DNA binding / chromatin binding / histone binding
Si010955m	Si010955m	vesicle-associated membrane family protein / VAMP family protein
Si010956m	Si010956m	unknown protein
Si010964m	Si010964m	ARR3 (RESPONSE REGULATOR 3); transcription regulator/ two-component response regulator
Si010965m	Si010965m	unknown protein
Si010971m	Si010971m	unknown protein
Si010972m	Si010972m	unknown protein
Si010985m	Si010985m	RNA-dependent RNA polymerase family protein
Si011001m	Si011001m	elongation factor P (EF-P) family protein
Si011006m	Si011006m	RNA-dependent RNA polymerase family protein
Si011024m	Si011024m	harpin-induced family protein / HIN1 family protein / harpin-responsive family protein
Si011033m	Si011033m	AtPP2-B2 (Phloem protein 2-B2); carbohydrate binding
Si011045m	Si011045m	unknown protein
Si011061m	Si011061m	NHL1
Si011069m	Si011069m	protease inhibitor/seed storage/lipid transfer protein (LTP) family protein
Si011076m	Si011076m	TCP family transcription factor, putative
Si011079m	Si011079m	XND1; transcription factor
Si011082m	Si011082m	unknown protein
Si011100m	Si011100m	phosphoglycerate/bisphosphoglycerate mutase family protein
Si011102m	Si011102m	SEP2 (STRESS ENHANCED PROTEIN 2); chlorophyll binding
Si011115m	Si011115m	unknown protein
Si011118m	Si011118m	HIS1-3 (HISTONE H1-3); DNA binding / nucleosomal DNA binding
Si011119m	Si011119m	ATFD3 (ferredoxin 3); 2 iron, 2 sulfur cluster binding / electron carrier/ iron-sulfur cluster binding
Si011142m	Si011142m	TRX-M4 (ARABIDOPSIS THIOREDOXIN M-TYPE 4); enzyme activator
Si011144m	Si011144m	calcium ion binding
Si011172m	Si011172m	calcium-binding EF hand family protein
Si011177m	Si011177m	lactoylglutathione lyase family protein / glyoxalase I family protein
Si011181m	Si011181m	FUNCTIONS IN: molecular_function unknown; INVOLVED IN: biological_process unknown; LOCATED IN: cellular_component unknown; EXPRESSED IN: 11 plant structures; EXPRESSED DURING: 6 growth stages; CONTAINS InterPro DOMAIN/s: NTP Pyrophosphohydrolase MazG-related, RS21-C6 (InterPro:IPR011394), EAR (InterPro:IPR009039), NTP pyrophosphohydrolase MazG, putative catalytic core (InterPro:IPR004518); Has 57…
Si011184m	Si011184m	unknown protein
Si011193m	Si011193m	unknown protein
Si011196m	Si011196m	unknown protein
Si011216m	Si011216m	KOW domain-containing protein
Si011217m	Si011217m	RIC7
Si011231m	Si011231m	unknown protein
Si011259m	Si011259m	unknown protein
Si011267m	Si011267m	unknown protein
Si011277m	Si011277m	unknown protein
Si011318m	Si011318m	unknown protein
Si011326m	Si011326m	unknown protein
Si011333m	Si011333m	heavy-metal-associated domain-containing protein
Si011351m	Si011351m	unknown protein
Si011353m	Si011353m	LTP3 (LIPID TRANSFER PROTEIN 3); lipid binding
Si011366m	Si011366m	unknown protein
Si011384m	Si011384m	protease inhibitor/seed storage/lipid transfer protein (LTP) family protein
Si011400m	Si011400m	gibberellin-regulated family protein
Si011410m	Si011410m	FUNCTIONS IN: molecular_function unknown; INVOLVED IN: biological_process unknown; LOCATED IN: chloroplast; EXPRESSED IN: 22 plant structures; EXPRESSED DURING: 13 growth stages; CONTAINS InterPro DOMAIN/s: Stress responsive alpha-beta barrel (InterPro:IPR013097), Dimeric alpha-beta barrel (InterPro:IPR011008); BEST Arabidopsis thaliana protein match is: HS1 (HEAT STABLE PROTEIN 1) (TAIR:AT3G1721…
Si011416m	Si011416m	unknown protein
Si011423m	Si011423m	histone H4
Si011440m	Si011440m	wound-responsive family protein
Si011480m	Si011480m	wound-responsive family protein
Si011482m	Si011482m	unknown protein
Si011509m	Si011509m	unknown protein
Si011531m	Si011531m	unknown protein
Si011628m	Si011628m	unknown protein
Si011706m	Si011706m	ATC (ARABIDOPSIS THALIANA CENTRORADIALIS); phosphatidylethanolamine binding
Si011744m	Si011744m	Encodes a subunit of ATPase complex CF0, which is a proton channel that supplies the proton motive force to drive ATP synthesis by CF1 portion of the complex.
Si011780m	Si011780m	zinc finger (C3HC4-type RING finger) family protein
Si011796m	Si011796m	aldose 1-epimerase family protein
Si011853m	Si011853m	AtGRF5 (GROWTH-REGULATING FACTOR 5); transcription activator
Si011890m	Si011890m	unknown protein
Si012110m	Si012110m	unknown protein
Si012125m	Si012125m	unknown protein
Si012137m	Si012137m	monosaccharide transporter, putative
Si012151m	Si012151m	calcineurin-like phosphoesterase family protein
Si012262m	Si012262m	unknown protein
Si012289m	Si012289m	monosaccharide transporter, putative
Si012329m	Si012329m	unknown protein
Si012441m	Si012441m	SKOR; cyclic nucleotide binding / inward rectifier potassium channel/ outward rectifier potassium channel
Si012442m	Si012442m	unknown protein
Si012464m	Si012464m	tRNA-splicing endonuclease positive effector-related
Si012467m	Si012467m	EMB2217 (embryo defective 2217)
Si012526m	Si012526m	unknown protein
Si012541m	Si012541m	histone H3
Si012570m	Si012570m	EMF2 (EMBRYONIC FLOWER 2); DNA binding / transcription factor
Si012660m	Si012660m	AtMYB9 (myb domain protein 9); DNA binding / transcription factor
Si012719m	Si012719m	pectinesterase family protein
Si012763m	Si012763m	YBR159; ketoreductase/ oxidoreductase
Si012777m	Si012777m	ATC (ARABIDOPSIS THALIANA CENTRORADIALIS); phosphatidylethanolamine binding
Si012785m	Si012785m	WRKY2; transcription factor
Si012791m	Si012791m	transferase family protein
Si012831m	Si012831m	unknown protein
Si012945m	Si012945m	unknown protein
Si013091m	Si013091m	mitotic spindle checkpoint protein, putative (MAD2)
Si013156m	Si013156m	disease resistance protein (NBS-LRR class), putative
Si013161m	Si013161m	DOT4 (DEFECTIVELY ORGANIZED TRIBUTARIES 4)
Si013162m	Si013162m	ACA8 (AUTOINHIBITED CA2+ -ATPASE, ISOFORM 8); calcium-transporting ATPase/ calmodulin binding / protein self-association
Si013194m	Si013194m	LOX2 (LIPOXYGENASE 2); lipoxygenase
Si013216m	Si013216m	INVOLVED IN: biological_process unknown; EXPRESSED IN: 23 plant structures; EXPRESSED DURING: 13 growth stages; CONTAINS InterPro DOMAIN/s: Munc13 homology 1 (InterPro:IPR014770), Protein of unknown function DUF810 (InterPro:IPR008528), Munc13 homology 2 (InterPro:IPR014772); BEST Arabidopsis thaliana protein match is: unknown protein (TAIR:AT2G20010.2); Has 242 Blast hits to 156 proteins in 35 s…
Si013241m	Si013241m	cyclopropane fatty acid synthase, putative / CPA-FA synthase, putative
Si013326m	Si013326m	DNA binding
Si013337m	Si013337m	DNA binding / catalytic/ chromatin binding / nuclease
Si013354m	Si013354m	ATRANGAP1 (RAN GTPASE-ACTIVATING PROTEIN 1); nucleic acid binding / nucleotide binding
Si013382m	Si013382m	SULTR1;3; sulfate transmembrane transporter
Si013393m	Si013393m	lyase
Si013399m	Si013399m	NOL1/NOP2/sun family protein
Si013423m	Si013423m	PGDH (3-PHOSPHOGLYCERATE DEHYDROGENASE); phosphoglycerate dehydrogenase
Si013427m	Si013427m	CER3 (ECERIFERUM 3); binding / catalytic/ iron ion binding / oxidoreductase
Si013431m	Si013431m	pentatricopeptide (PPR) repeat-containing protein
Si013454m	Si013454m	ACR4 (ACT REPEAT 4); amino acid binding
Si013465m	Si013465m	unknown protein
Si013466m	Si013466m	RNEE/G (RNASE E/G-LIKE); endoribonuclease
Si013472m	Si013472m	HTH (HOTHEAD); FAD binding / aldehyde-lyase/ mandelonitrile lyase
Si013496m	Si013496m	unknown protein
Si013502m	Si013502m	AAE14 (Acyl-Activating Enzyme 14); AMP binding / o-succinylbenzoate-CoA ligase
Si013516m	Si013516m	unknown protein
Si013519m	Si013519m	TPS21 (TERPENE SYNTHASE 21); (-)-E-beta-caryophyllene synthase/ alpha-humulene synthase
Si013521m	Si013521m	terpene synthase/cyclase family protein
Si013589m	Si013589m	lipase class 3 family protein
Si013609m	Si013609m	glycerol-3-phosphate transporter, putative / glycerol 3-phosphate permease, putative
Si013616m	Si013616m	FAR1 (FATTY ACID REDUCTASE 1); fatty acyl-CoA reductase (alcohol-forming)/ oxidoreductase, acting on the CH-CH group of donors
Si013620m	Si013620m	unknown protein
Si013624m	Si013624m	MAP65-8 (MICROTUBULE-ASSOCIATED PROTEIN 65-8)
Si013668m	Si013668m	UDP-glucoronosyl/UDP-glucosyl transferase family protein
Si013684m	Si013684m	unknown protein
Si013704m	Si013704m	AMY1 (ALPHA-AMYLASE-LIKE); alpha-amylase
Si013775m	Si013775m	aspartyl protease family protein
Si013779m	Si013779m	PLA2A (PHOSPHOLIPASE A 2A); lipase/ nutrient reservoir
Si013787m	Si013787m	HCT (HYDROXYCINNAMOYL-COA SHIKIMATE/QUINATE HYDROXYCINNAMOYL TRANSFERASE); quinate O-hydroxycinnamoyltransferase/ shikimate O-hydroxycinnamoyltransferase/ transferase
Si013792m	Si013792m	CD2-binding protein-related
Si013814m	Si013814m	F-box family protein
Si013839m	Si013839m	FUNCTIONS IN: molecular_function unknown; INVOLVED IN: biological_process unknown; LOCATED IN: vacuole; EXPRESSED IN: 24 plant structures; EXPRESSED DURING: 15 growth stages; CONTAINS InterPro DOMAIN/s: Stress up-regulated Nod 19 (InterPro:IPR011692); Has 27 Blast hits to 27 proteins in 10 species: Archae - 0; Bacteria - 0; Metazoa - 0; Fungi - 0; Plants - 26; Viruses - 0; Other Eukaryotes - 1 (s…
Si013851m	Si013851m	LOCATED IN: cellular_component unknown; EXPRESSED IN: 22 plant structures; EXPRESSED DURING: 13 growth stages; CONTAINS InterPro DOMAIN/s: Bacterial Fmu (Sun)/eukaryotic nucleolar NOL1/Nop2p (InterPro:IPR001678); BEST Arabidopsis thaliana protein match is: NOL1/NOP2/sun family protein (TAIR:AT1G06560.1); Has 5021 Blast hits to 4182 proteins in 1157 species: Archae - 270; Bacteria - 3133; Metazoa …
Si013866m	Si013866m	PLA2A (PHOSPHOLIPASE A 2A); lipase/ nutrient reservoir
Si013870m	Si013870m	SPL15 (SQUAMOSA PROMOTER BINDING PROTEIN-LIKE 15); DNA binding / transcription factor
Si013876m	Si013876m	SDF2 (STROMAL CELL-DERIVED FACTOR 2-LIKE PROTEIN PRECURSOR)
Si013904m	Si013904m	ABF2 (ABSCISIC ACID RESPONSIVE ELEMENTS-BINDING FACTOR 2); DNA binding / protein binding / transcription activator/ transcription factor
Si013919m	Si013919m	RNA recognition motif (RRM)-containing protein
Si013932m	Si013932m	CXIP4 (CAX INTERACTING PROTEIN 4); nucleic acid binding / zinc ion binding
Si013953m	Si013953m	unknown protein
Si013962m	Si013962m	bZIP family transcription factor
Si013980m	Si013980m	binding / catalytic/ oxidoreductase
Si013986m	Si013986m	AP2 domain-containing transcription factor family protein
Si013989m	Si013989m	calmodulin-binding protein
Si013994m	Si013994m	MYB106 (myb domain protein 106); DNA binding / transcription factor
Si014049m	Si014049m	33 kDa ribonucleoprotein, chloroplast, putative / RNA-binding protein cp33, putative
Si014085m	Si014085m	sulfotransferase family protein
Si014094m	Si014094m	ATBAG1 (ARABIDOPSIS THALIANA BCL-2-ASSOCIATED ATHANOGENE 1); protein binding
Si014101m	Si014101m	sulfotransferase family protein
Si014103m	Si014103m	AtMYB93 (myb domain protein 93); DNA binding / transcription factor
Si014112m	Si014112m	unknown protein
[truncated: 1,109 more rows]
